# Supplementary material for: DNTB: Dual-branch network model based on transformer and Bi-LSTM for energy consumption prediction in building chiller systems
Source: PLoS One. 2025 Oct 3;20(10):e0330187. doi: 10.1371/journal.pone.0330187 (PMC12494288; doi:10.1371/journal.pone.0330187)
Supplement: S1 File — (XLSX) [file pone.0330187.s001.xlsx]

## Sheet: HVAC Energy Data
Local Time (Timezone : GMT+8h)	Chilled Water Rate (L/sec)	Cooling Water Temperature (C)	Building Load (RT)	Chiller Energy Consumption (kWh)	Outside Temperature (F)	Dew Point (F)	Humidity (%)	Wind Speed (mph)	Pressure (in)
8/18/2019 0:00	85.6	31.4	479.6	116.2	82	75	79	13	29.83
8/18/2019 0:30	84.3	31.1	460.3	114.5	82	75	79	12	29.83
8/18/2019 1:00	84.6	31.3	462.4	116.8	82	75	79	12	29.83
8/18/2019 1:30	84.8	31.4	458.5	117	82	75	79	12	29.83
8/18/2019 2:00	84.7	31.4	455.4	117	82	75	79	12	29.83
8/18/2019 2:30	84.4	31.4	454.3	116.7	82	77	84	12	29.83
8/18/2019 3:00	86.4	31.5	466.1	119	82	75	79	12	29.83
8/18/2019 3:30	89.1	31.8	477.4	122.6	82	77	84	9	29.83
8/18/2019 4:00	89.1	31.8	473.3	122.2	82	77	84	10	29.8
8/18/2019 4:30	89.3	31.9	478.8	123.3	82	77	84	12	29.8
8/18/2019 5:00	87.5	31.9	471.9	121.8	82	77	84	12	29.8
8/18/2019 5:30	84.7	31.6	456.1	117.4	82	77	84	10	29.83
8/18/2019 6:00	84.5	31.6	458.2	117.6	82	77	84	10	29.83
8/18/2019 6:30	84.4	31.5	460.1	117.8	82	75	79	10	29.83
8/18/2019 7:00	88.4	31.8	487.6	121.9	82	75	79	10	29.86
8/18/2019 7:30	96.2	32.6	551.9	130.1	82	77	84	10	29.86
8/18/2019 8:00	98	32.8	569.2	129.5	84	77	79	13	29.86
8/18/2019 8:30	95.2	32.6	559.3	124.8	86	77	74	12	29.89
8/18/2019 9:00	95.8	32.7	561.9	125.7	86	77	74	12	29.89
8/18/2019 9:30	97.6	32.8	576	129.9	88	77	70	10	29.89
8/18/2019 10:00	96.8	33	575.8	130.3	88	77	70	10	29.89
8/18/2019 10:30	99.2	33.4	596.7	136.8	88	77	70	12	29.89
8/18/2019 11:00	102.8	33.7	611.8	143.4	90	75	62	10	29.86
8/18/2019 11:30	102.6	33.4	602.6	139.2	91	72	52	14	29.86
8/18/2019 12:00	102.1	33.3	595.9	137.7	90	72	55	12	29.86
8/18/2019 12:30	100.7	32.9	582.2	132	90	72	55	12	29.86
8/18/2019 13:00	100.2	32.8	578.8	130.5	91	72	52	10	29.83
8/18/2019 13:30	100.5	33	582.9	133.9	90	70	52	13	29.83
8/18/2019 14:00	100	32.9	581.2	130.5	91	70	49	14	29.8
8/18/2019 14:30	100.4	33.2	586.6	134.6	91	68	46	14	29.8
8/18/2019 15:00	100.4	33.2	590.4	134.7	91	59	34	17	29.8
8/18/2019 15:30	99	32.3	564.2	125.1	91	63	38	15	29.8
8/18/2019 16:00	97.9	31.7	551.6	118.9	90	68	49	16	29.8
8/18/2019 16:30	96.8	31.3	540.1	114.2	90	70	52	15	29.77
8/18/2019 17:00	96.8	31.1	533.5	112	88	70	55	16	29.77
8/18/2019 17:30	96.6	31.5	537.8	114.7	88	68	52	15	29.8
8/18/2019 18:00	96.3	31.4	529.4	113.8	88	66	49	14	29.8
8/18/2019 18:30	96	31.5	533	114.1	86	72	62	13	29.8
8/18/2019 19:00	93.2	31.5	518.7	114.9	84	72	66	12	29.8
8/18/2019 19:30	90.4	31	496.9	116.2	84	73	70	12	29.8
8/18/2019 20:00	90.2	31.1	503.7	111.3	84	73	70	12	29.83
8/18/2019 20:30	90.1	31	502.6	111	84	73	70	10	29.83
8/18/2019 21:00	88.7	30.4	485.5	105.8	82	75	79	10	29.86
8/18/2019 21:30	88.6	30.3	476	110.2	82	73	74	9	29.86
8/18/2019 22:00	91.7	31	504.4	116.1	82	73	74	9	29.86
8/18/2019 22:30	93.9	31.4	519.1	113.6	82	75	79	8	29.86
8/18/2019 23:00	93.9	31.3	517.2	112.7	82	75	79	7	29.86
8/18/2019 23:30	93.8	31.3	517.3	112.1	82	73	74	7	29.89
8/19/2019 0:00	89.3	30.9	481.5	110	82	73	74	9	29.89
8/19/2019 0:30	82.2	30.1	429.2	104.5	82	73	74	8	29.86
8/19/2019 1:00	83	30.4	435.5	106.9	82	75	79	8	29.86
8/19/2019 1:30	82.9	30.5	434	108	82	73	74	9	29.86
8/19/2019 2:00	82.7	30.4	428.2	105.6	82	73	74	7	29.86
8/19/2019 2:30	82.4	30.1	423.9	103.7	82	73	74	8	29.86
8/19/2019 3:00	84.5	30.1	434.9	104.1	81	73	79	8	29.86
8/19/2019 3:30	87	30.3	445.7	108.1	81	73	79	7	29.83
8/19/2019 4:00	86.8	30.3	439.3	107.5	81	75	84	6	29.83
8/19/2019 4:30	87	30.3	442.1	107.7	81	75	84	6	29.83
8/19/2019 5:00	87.3	30.4	446	108.7	82	75	79	6	29.83
8/19/2019 5:30	88.9	30.8	471.9	114.7	82	75	79	7	29.86
8/19/2019 6:00	88.6	30.9	466.7	114.5	82	75	79	7	29.86
8/19/2019 6:30	92.7	31.4	514	120	82	75	79	7	29.86
8/19/2019 7:00	102.1	32.2	581.9	129.8	82	75	79	8	29.86
8/19/2019 7:30	125.7	30.5	756.9	208.8	82	75	79	7	29.86
8/19/2019 8:00	118.9	29.8	679.8	178.7	82	73	74	9	29.86
8/19/2019 8:30	114.3	29.8	669	174.4	84	75	74	8	29.89
8/19/2019 9:00	112.9	29.8	661.4	173.8	84	75	74	8	29.89
8/19/2019 9:30	114.6	30	658.9	172.5	84	75	74	9	29.89
8/19/2019 10:00	117.5	30.3	665.3	172.9	86	73	66	10	29.89
8/19/2019 10:30	119.1	30.5	687.6	179.1	86	72	62	10	29.89
8/19/2019 11:00	119.7	30.5	683.9	177.5	88	72	58	10	29.89
8/19/2019 11:30	120.2	30.2	674.5	173.9	90	72	55	9	29.86
8/19/2019 12:00	120.1	30.2	671.7	174	90	72	55	6	29.86
8/19/2019 12:30	119.3	30.1	663.8	171.9	90	72	55	7	29.83
8/19/2019 13:00	119.6	30.2	665.9	173.8	90	72	55	7	29.83
8/19/2019 13:30	119.3	30	663.8	170.9	90	70	52	6	29.8
8/19/2019 14:00	116.4	29.7	634.8	163.8	90	70	52	9	29.8
8/19/2019 14:30	92	30.6	586.2	127.1	90	70	52	7	29.8
8/19/2019 15:00	123.4	30.6	741	189.2	90	72	55	7	29.77
8/19/2019 15:30	120.3	30.1	673.9	173.7	90	72	55	9	29.77
8/19/2019 16:00	119.6	29.7	650	165.9	91	70	49	9	29.77
8/19/2019 16:30	118.9	29.7	657.8	167.5	91	68	46	7	29.77
8/19/2019 17:00	118	29.8	646.9	167.7	90	68	49	7	29.77
8/19/2019 17:30	116.6	29.5	646.7	163.8	90	68	49	9	29.77
8/19/2019 18:00	86.4	30.6	585.1	121.3	88	70	55	9	29.77
8/19/2019 18:30	116.9	29.8	692.8	178.1	88	70	55	7	29.77
8/19/2019 19:00	107.8	29.3	624.6	159.2	86	73	66	12	29.8
8/19/2019 19:30	84.3	30	515	104.8	86	73	66	12	29.8
8/19/2019 20:00	93.3	30.5	507.2	105.7	84	75	74	10	29.8
8/19/2019 20:30	93.8	31.3	532.4	114	84	73	70	12	29.83
8/19/2019 21:00	92.8	30.9	517.2	110.3	84	75	74	9	29.83
8/19/2019 21:30	92.9	31.9	535.3	117.1	84	77	79	9	29.83
8/19/2019 22:00	94.3	31.9	542.6	119.4	84	77	79	7	29.83
8/19/2019 22:30	95.4	31.3	528	114.1	84	77	79	8	29.83
8/19/2019 23:00	95.3	31.6	528.4	115.4	84	77	79	10	29.83
8/19/2019 23:30	94.7	31.6	524.1	114.1	82	77	84	12	29.83
8/20/2019 0:00	90.7	31.9	507.7	116	82	77	84	9	29.83
8/20/2019 0:30	87.1	31.8	483.5	115.3	82	77	84	10	29.83
8/20/2019 1:00	87.2	31.9	485.3	114	82	77	84	10	29.8
8/20/2019 1:30	87	31.9	483.1	114.1	82	77	84	10	29.8
8/20/2019 2:00	86.9	31.6	480.8	112	82	77	84	9	29.8
8/20/2019 2:30	86.4	31.4	470.1	110	82	77	84	12	29.8
8/20/2019 3:00	87.6	31	468	107.4	82	77	84	13	29.8
8/20/2019 3:30	89.4	30.9	472.5	106.1	82	77	84	9	29.8
8/20/2019 4:00	89.6	31	469	107.4	82	77	84	10	29.8
8/20/2019 4:30	89.5	31.2	474	108.2	82	77	84	10	29.8
8/20/2019 5:00	90.1	31.4	477	110.5	81	77	89	12	29.8
8/20/2019 5:30	91.7	31.8	507	113.8	82	77	84	10	29.8
8/20/2019 6:00	91.4	31.8	499.8	113.6	82	77	84	9	29.8
8/20/2019 6:30	91.8	31.7	500.1	112.7	82	77	84	8	29.8
8/20/2019 7:00	95.1	31.8	538.6	121.8	82	77	84	9	29.8
8/20/2019 7:30	127.8	31.4	800.3	217.4	82	77	84	9	29.83
8/20/2019 8:00	119.8	30.9	713.7	195.2	82	77	84	10	29.83
8/20/2019 8:30	116.4	31	710.7	194.8	84	77	79	10	29.83
8/20/2019 9:00	116.4	31.2	717.1	197.5	84	77	79	9	29.86
8/20/2019 9:30	116.2	31.2	718.7	197.4	84	75	74	12	29.83
8/20/2019 10:00	116.9	31.2	720.2	198.6	86	77	74	10	29.83
8/20/2019 10:30	118	31.5	732.7	204.7	86	75	70	12	29.83
8/20/2019 11:00	117.9	31.4	724.2	201.3	88	75	66	12	29.83
8/20/2019 11:30	117.7	31.4	725	201.8	88	75	66	15	29.83
8/20/2019 12:00	117	31.4	717.2	200.8	90	73	59	15	29.8
8/20/2019 12:30	115.9	31.3	708.8	197.5	90	73	59	15	29.8
8/20/2019 13:00	115.5	31.1	702.5	194.3	91	73	55	14	29.77
8/20/2019 13:30	115.7	31	701.9	193.6	91	73	55	14	29.77
8/20/2019 14:00	116.5	31.3	713.8	198.7	90	72	55	14	29.77
8/20/2019 14:30	116.5	31.2	715.3	197.2	90	70	52	16	29.77
8/20/2019 15:00	116.9	31.3	718.2	199.5	91	70	49	16	29.74
8/20/2019 15:30	117.1	31.6	719.1	202.1	90	70	52	16	29.74
8/20/2019 16:00	117.7	31.7	728.7	205.6	91	72	52	17	29.71
8/20/2019 16:30	118.4	31.5	724	202.6	90	72	55	16	29.74
8/20/2019 17:00	117.6	31.3	716.6	199	88	72	58	15	29.74
8/20/2019 17:30	115.9	30.9	702.1	191.6	88	70	55	15	29.74
8/20/2019 18:00	115.3	31.2	709.7	195.6	86	73	66	15	29.74
8/20/2019 18:30	113.8	30.9	693.6	190.9	86	73	66	15	29.74
8/20/2019 19:00	103.9	30.3	619.6	166.7	86	73	66	13	29.77
8/20/2019 19:30	84.1	31.8	555.1	121.4	84	75	74	14	29.77
8/20/2019 20:00	95.6	32.3	555.6	124	84	75	74	14	29.77
8/20/2019 20:30	92.8	32.1	539.5	120.5	84	73	70	13	29.77
8/20/2019 21:00	93.1	32.2	544.7	120	84	73	70	14	29.77
8/20/2019 21:30	91.3	32	522.1	118.9	84	75	74	13	29.8
8/20/2019 22:00	92.2	31.8	524.9	117.6	84	75	74	12	29.8
8/20/2019 22:30	94	31.8	522.3	117.4	84	75	74	14	29.8
8/20/2019 23:00	93.9	31.8	519	117.3	82	75	79	13	29.8
8/20/2019 23:30	93.8	31.8	515.3	117.1	82	75	79	10	29.8
8/21/2019 0:00	90.3	31.5	487.9	116.1	82	75	79	13	29.8
8/21/2019 0:30	84.6	30.9	452.7	113	82	75	79	14	29.8
8/21/2019 1:00	84.8	31	455.7	114	82	75	79	14	29.8
8/21/2019 1:30	84.3	30.9	450.7	111.8	82	75	79	13	29.77
8/21/2019 2:00	84.5	30.9	449.1	112.5	82	75	79	10	29.77
8/21/2019 2:30	84.4	30.8	449.8	111.2	82	75	79	12	29.77
8/21/2019 3:00	86.2	30.8	453.9	112.5	82	75	79	10	29.77
8/21/2019 3:30	89	31.1	466.9	115.7	82	75	79	12	29.77
8/21/2019 4:00	88.6	31	460	114.4	82	75	79	10	29.77
8/21/2019 4:30	89	31.1	462.1	115.4	82	75	79	12	29.77
8/21/2019 5:00	89.1	31.1	463.1	115.2	82	75	79	9	29.77
8/21/2019 5:30	90.1	31.2	484.5	119	82	75	79	9	29.77
8/21/2019 6:00	90.2	31.2	481.7	118.8	82	75	79	9	29.8
8/21/2019 6:30	90.1	31.2	482.8	118.7	82	75	79	10	29.8
8/21/2019 7:00	92.2	31.6	519.4	123.4	82	75	79	10	29.8
8/21/2019 7:30	122.6	31	760.3	212.5	84	75	74	10	29.8
8/21/2019 8:00	118.8	30.6	703.3	190.9	84	75	74	8	29.83
8/21/2019 8:30	115.4	30.8	699.9	192	84	75	74	9	29.83
8/21/2019 9:00	114.5	30.6	690.4	186.6	86	77	74	8	29.83
8/21/2019 9:30	114.2	30.7	691.6	188.4	86	75	70	8	29.83
8/21/2019 10:00	114	30.6	692.6	187.3	86	75	70	9	29.83
8/21/2019 10:30	115	31	703.3	192.8	88	77	70	10	29.83
8/21/2019 11:00	115.6	31.2	709	197	88	75	66	10	29.83
8/21/2019 11:30	116.3	31.4	719.5	200.4	88	75	66	10	29.83
8/21/2019 12:00	117.3	31.7	725.5	205.4	88	75	66	10	29.8
8/21/2019 12:30	116.6	31.4	715.8	200.2	86	72	62	17	29.8
8/21/2019 13:00	115	31.4	702.5	197.4	86	73	66	8	29.8
8/21/2019 13:30	116.2	31.7	714.7	202.9	88	73	62	8	29.77
8/21/2019 14:00	116.7	31.7	724.3	203.6	90	73	59	8	29.77
8/21/2019 14:30	116.8	31.8	727.7	206.2	90	73	59	7	29.77
8/21/2019 15:00	117.8	31.8	732	207.7	90	73	59	9	29.74
8/21/2019 15:30	117.4	31.2	716.5	197.8	90	73	59	10	29.74
8/21/2019 16:00	118.2	31.5	728.8	203.3	90	73	59	12	29.74
8/21/2019 16:30	119.2	31.7	741.8	208.3	90	73	59	9	29.74
8/21/2019 17:00	119.4	31.7	743.1	208.6	90	75	62	12	29.74
8/21/2019 17:30	117.2	31	704.4	193.3	88	75	66	13	29.74
8/21/2019 18:00	115.2	30.6	682.6	185.9	88	77	70	13	29.74
8/21/2019 18:30	113.1	30.3	667.4	180.8	86	75	70	14	29.77
8/21/2019 19:00	101.2	29.7	593.1	150.8	86	75	70	10	29.77
8/21/2019 19:30	86.5	30.9	545.6	115	84	75	74	10	29.77
8/21/2019 20:00	93.9	31.3	528.4	113.8	84	77	79	10	29.8
8/21/2019 20:30	93.6	31.8	543.2	119.2	84	77	79	9	29.8
8/21/2019 21:00	93.9	32.4	556.2	124.6	84	77	79	8	29.83
8/21/2019 21:30	92.6	32.5	549.3	124.4	84	77	79	6	29.83
8/21/2019 22:00	95.1	32.6	560.2	127	84	77	79	8	29.83
8/21/2019 22:30	97.3	32.7	561.1	127.9	84	77	79	10	29.83
8/21/2019 23:00	96.5	32.7	555.6	126.6	84	77	79	9	29.83
8/21/2019 23:30	96.5	32.7	558.5	127.5	82	77	84	12	29.83
8/22/2019 0:00	92.3	32	525.2	118.9	82	77	84	9	29.83
8/22/2019 0:30	85.8	31.3	478.5	111.1	82	77	84	10	29.83
8/22/2019 1:00	86.1	31.3	478.6	109.5	82	77	84	10	29.8
8/22/2019 1:30	86.2	31.4	477.3	110.5	82	77	84	10	29.8
8/22/2019 2:00	86.2	31.6	481.3	111	82	77	84	9	29.8
8/22/2019 2:30	86.3	31.5	481.9	111	82	77	84	12	29.8
8/22/2019 3:00	87.3	31.4	481.8	110.4	82	77	84	13	29.8
8/22/2019 3:30	90.8	31.7	502.6	111.5	82	77	84	9	29.8
8/22/2019 4:00	90.9	31.6	496.5	111.1	82	77	84	10	29.8
8/22/2019 4:30	90.2	31.4	490	110.9	82	77	84	10	29.8
8/22/2019 5:00	90.4	31.4	490.2	111	81	77	89	12	29.8
8/22/2019 5:30	91.4	31.4	508.6	111.1	82	77	84	10	29.8
8/22/2019 6:00	90.8	31.2	499.2	107.8	82	77	84	9	29.8
8/22/2019 6:30	90.5	31.1	491.4	107.6	82	77	84	8	29.8
8/22/2019 7:00	93.7	31.4	532.7	116.2	82	77	84	9	29.8
8/22/2019 7:30	124.7	31.3	781.7	207.5	82	77	84	9	29.83
8/22/2019 8:00	118.9	31	721.6	195.4	82	77	84	10	29.83
8/22/2019 8:30	115.1	31	707.4	191.9	84	77	79	10	29.83
8/22/2019 9:00	114.7	31.1	711.7	193.8	84	77	79	9	29.86
8/22/2019 9:30	116	31.4	727.7	198	84	75	74	12	29.83
8/22/2019 10:00	118	31.8	747.5	207.1	86	77	74	10	29.83
8/22/2019 10:30	117.1	31.8	746.6	207.6	86	75	70	12	29.83
8/22/2019 11:00	117.1	32	749.2	209.3	88	75	66	12	29.83
8/22/2019 11:30	116.2	31.7	730.1	202.5	88	75	66	15	29.83
8/22/2019 12:00	115.5	31.6	722.4	200.8	90	73	59	15	29.8
8/22/2019 12:30	115.8	32	738.1	207.1	90	73	59	15	29.8
8/22/2019 13:00	116.3	32	734.5	207.1	91	73	55	14	29.77
8/22/2019 13:30	115.1	31.8	717.8	202	91	73	55	14	29.77
8/22/2019 14:00	115.2	31.8	724.7	204.2	90	72	55	14	29.77
8/22/2019 14:30	116.4	32	735.5	206.5	90	70	52	16	29.77
8/22/2019 15:00	117.5	32.2	741.9	210.2	91	70	49	16	29.74
8/22/2019 15:30	117.8	32.2	748.3	211.5	90	70	52	16	29.74
8/22/2019 16:00	117.5	32.2	742	210.7	91	72	52	17	29.71
8/22/2019 16:30	116.7	31.6	720.3	200	90	72	55	16	29.74
8/22/2019 17:00	116.2	31.2	718.9	195.4	88	72	58	15	29.74
8/22/2019 17:30	116.2	31.3	726.9	198.7	88	70	55	15	29.74
8/22/2019 18:00	113.3	30.7	692.6	186.6	86	73	66	15	29.74
8/22/2019 18:30	110.5	30.2	666.8	176.7	86	73	66	15	29.74
8/22/2019 19:00	108.1	30.6	661.8	180.2	86	73	66	13	29.77
8/22/2019 19:30	83.3	32.6	571.8	128.4	84	75	74	14	29.77
8/22/2019 20:00	95.3	32.8	560.5	129.1	84	75	74	14	29.77
8/22/2019 20:30	91.3	32.3	537.8	120.4	84	73	70	13	29.77
8/22/2019 21:00	92.5	32.3	539.3	122	84	73	70	14	29.77
8/22/2019 21:30	91.6	32.5	537.1	120.7	84	75	74	13	29.8
8/22/2019 22:00	93.7	33.1	557.5	129	84	75	74	12	29.8
8/22/2019 22:30	96.6	33.2	571	133.3	84	75	74	14	29.8
8/22/2019 23:00	96	32.9	560.9	129	82	75	79	13	29.8
8/22/2019 23:30	95.3	32.5	551.6	125	82	75	79	10	29.86
8/23/2019 0:00	91.4	32.1	523.7	117.1	82	75	79	8	29.83
8/23/2019 0:30	85.8	31.6	486.6	108	82	75	79	8	29.83
8/23/2019 1:00	85.8	31.5	482.4	106.6	82	77	84	7	29.83
8/23/2019 1:30	85.4	31.6	476.9	105.7	82	77	84	7	29.83
8/23/2019 2:00	85.2	31.4	470.1	104.1	82	77	84	10	29.83
8/23/2019 2:30	84.7	31.2	465.2	101.9	82	77	84	9	29.83
8/23/2019 3:00	86.7	31.4	476.9	104.9	82	77	84	9	29.8
8/23/2019 3:30	89.5	31.7	489.4	108.4	82	77	84	10	29.8
8/23/2019 4:00	89.2	31.6	480.3	106.5	82	77	84	10	29.83
8/23/2019 4:30	88.8	31.4	475.9	105.1	82	77	84	7	29.83
8/23/2019 5:00	89.6	31.4	481.5	105.5	82	77	84	9	29.83
8/23/2019 5:30	91	31.8	506.1	111.9	82	77	84	9	29.83
8/23/2019 6:00	90.3	31.7	500.4	110.9	82	77	84	9	29.83
8/23/2019 6:30	89.9	31.6	496.5	109	82	77	84	9	29.86
8/23/2019 7:00	90.3	31.6	502.5	110.3	82	77	84	9	29.86
8/23/2019 8:00	118.7	31.3	727.2	198	84	75	74	12	29.86
8/23/2019 8:30	116.4	31.2	720.2	196.3	84	75	74	8	29.89
8/23/2019 9:00	115	31.3	716.4	195.8	84	77	79	12	29.89
8/23/2019 9:30	115.1	31.4	719.2	198	86	77	74	14	29.89
8/23/2019 10:00	115.1	31.4	719.1	197.8	86	75	70	10	29.86
8/23/2019 10:30	115.9	31.4	724.2	199	86	77	74	12	29.86
8/23/2019 11:00	115.8	31.4	722.3	198.4	88	75	66	10	29.86
8/23/2019 11:30	116.1	31.5	722.8	199.1	88	75	66	10	29.86
8/23/2019 12:00	116.2	31.6	723.8	201.4	90	75	62	12	29.83
8/23/2019 12:30	116.1	31.6	725.1	201	91	73	55	10	29.83
8/23/2019 13:00	114.3	31.3	702.6	194.7	90	72	55	14	29.8
8/23/2019 13:30	113.5	31.1	691.4	190.4	93	68	44	14	29.8
8/23/2019 14:00	113.8	31.1	688	189.4	91	66	43	14	29.77
8/23/2019 14:30	115.4	31.1	709.1	192.7	93	66	41	15	29.77
8/23/2019 15:00	115.6	31	704.6	192.1	91	72	52	16	29.77
8/23/2019 15:30	115.7	31.2	704.3	194.8	90	72	55	15	29.77
8/23/2019 16:00	114.4	30.5	683.4	182.5	90	70	52	18	29.77
8/23/2019 16:30	113.9	30.5	676.4	180.1	90	70	52	16	29.77
8/23/2019 17:00	114.6	30.6	688.2	185.2	88	72	58	17	29.74
8/23/2019 17:30	112.7	30.3	677.2	179.7	88	72	58	14	29.77
8/23/2019 18:00	110.9	29.8	656.5	170.5	86	72	62	15	29.77
8/23/2019 18:30	111.1	30	651.1	172.6	86	72	62	15	29.8
8/23/2019 19:00	104.9	30.1	629	166.7	86	72	62	14	29.8
8/23/2019 19:30	83.7	31.6	552.8	119.4	84	73	70	13	29.8
8/23/2019 20:00	95.4	31.9	555.7	121.2	84	73	70	10	29.83
8/23/2019 20:30	93.2	31.6	539	115.7	84	75	74	10	29.83
8/23/2019 21:00	91.1	31	511.8	109.6	84	73	70	13	29.83
8/23/2019 21:30	89.6	30.7	495.5	108.5	82	73	74	10	29.86
8/23/2019 22:00	91.8	31.2	511.1	115.8	82	73	74	12	29.86
8/23/2019 22:30	94.1	31.4	520.7	113.8	82	75	79	12	29.86
8/23/2019 23:00	93.7	31.4	516.5	113.7	82	75	79	10	29.86
8/23/2019 23:30	93	31.2	501.4	111.4	82	75	79	12	29.86
8/24/2019 0:00	89.5	31.2	484.6	113.6	82	75	79	9	29.86
8/24/2019 0:30	84.5	30.9	458.3	113.2	82	75	79	8	29.86
8/24/2019 1:00	85	30.9	462.8	114	82	75	79	9	29.83
8/24/2019 1:30	85.2	31	460.7	114.5	82	75	79	10	29.83
8/24/2019 2:00	84.7	30.9	454	113.3	82	75	79	10	29.83
8/24/2019 2:30	84.9	30.8	454.8	111.5	82	75	79	10	29.83
8/24/2019 3:00	86.2	30.8	458.5	112	81	75	84	8	29.8
8/24/2019 3:30	88.8	30.9	464.8	113.8	81	75	84	9	29.8
8/24/2019 4:00	88.7	30.8	462	114	81	73	79	10	29.8
8/24/2019 4:30	89.1	30.9	465	114	81	75	84	9	29.8
8/24/2019 5:00	87.2	30.9	459.6	113.5	81	75	84	9	29.8
8/24/2019 5:30	84.8	30.8	451	111.8	81	75	84	9	29.83
8/24/2019 6:00	84.7	30.8	451.1	111.8	82	75	79	8	29.83
8/24/2019 6:30	84.4	30.9	450.6	111.4	82	75	79	9	29.83
8/24/2019 7:00	87.9	31.1	476.2	113.9	82	75	79	8	29.83
8/24/2019 7:30	104.3	32.3	576.3	127.3	82	75	79	8	29.83
8/24/2019 8:00	103.3	32.7	582.1	131.6	84	77	79	9	29.86
8/24/2019 8:30	103.9	33.1	612.3	139.7	84	75	74	10	29.86
8/24/2019 9:00	107.2	33.2	623	143.5	84	75	74	10	29.86
8/24/2019 9:30	108.1	33.5	622.6	144	84	75	74	10	29.86
8/24/2019 10:00	109.6	33.6	627.6	143.9	86	75	70	8	29.86
8/24/2019 10:30	104.4	33.5	609.4	142.3	86	73	66	9	29.86
8/24/2019 11:00	106.5	33.6	618.5	143.6	86	73	66	7	29.86
8/24/2019 11:30	110.2	33.8	625.7	143.8	88	73	62	7	29.86
8/24/2019 12:00	111.1	33.9	626.6	144	88	73	62	6	29.83
8/24/2019 12:30	111.3	34	625	144.2	88	73	62	9	29.83
8/24/2019 13:00	110.3	33.8	624.7	144	90	70	52	8	29.8
8/24/2019 13:30	108.8	33.8	621.5	144	91	72	52	10	29.8
8/24/2019 14:00	108.8	33.8	621.6	144	91	73	55	12	29.77
8/24/2019 14:30	108.2	32.3	667.7	185.8	90	73	59	12	29.77
8/24/2019 15:00	109.8	30.9	644.4	185.3	91	72	52	13	29.77
8/24/2019 15:30	87.7	31.5	592.4	128.4	91	66	43	14	29.77
8/24/2019 16:00	104.2	32.2	623.6	140.9	91	68	46	15	29.77
8/24/2019 16:30	104.8	30.7	552.9	118.3	91	68	46	15	29.77
8/24/2019 17:00	103	30.3	550	113.5	90	72	55	15	29.74
8/24/2019 17:30	102.4	30.3	551.8	113.2	88	72	58	16	29.77
8/24/2019 18:00	104.2	31.4	584.1	126.2	88	70	55	14	29.77
8/24/2019 18:30	104	31.9	590	130	86	72	62	13	29.77
8/24/2019 19:00	101.1	31.7	571.9	125.8	84	73	70	14	29.8
8/24/2019 19:30	92.8	31	519.5	109.9	84	73	70	12	29.8
8/24/2019 20:00	90.8	30.7	512.1	107.1	84	73	70	13	29.8
8/24/2019 20:30	89.5	30.1	490.1	100.4	84	73	70	13	29.83
8/24/2019 21:00	89.3	29.9	480.9	97.5	84	72	66	9	29.83
8/24/2019 21:30	90.2	30.7	500.1	104.5	84	73	70	7	29.83
8/24/2019 22:00	92.1	31.1	515.4	109.8	82	73	74	9	29.83
8/24/2019 22:30	93.1	31	507.8	109.1	82	73	74	8	29.83
8/24/2019 23:00	92.4	30.5	494.6	103.4	82	75	79	8	29.83
8/24/2019 23:30	91.4	30.1	479.6	99.5	82	75	79	9	29.83
8/25/2019 0:00	88.1	29.9	460.1	98.2	82	75	79	7	29.83
8/25/2019 0:30	83	29.4	425.8	99	82	75	79	7	29.83
8/25/2019 1:00	82.3	29.2	418.2	97.1	82	75	79	7	29.83
8/25/2019 1:30	81.9	29.1	416.7	96	82	75	79	8	29.8
8/25/2019 2:00	81.9	29.3	419.6	96.8	82	75	79	8	29.8
8/25/2019 2:30	82	29.5	425.4	99	82	75	79	8	29.8
8/25/2019 3:00	84.2	29.7	432.2	99.9	82	75	79	7	29.8
8/25/2019 3:30	86.9	30.1	454.1	99	82	75	79	7	29.8
8/25/2019 4:00	87.2	30.3	451.9	100.4	82	75	79	9	29.8
8/25/2019 4:30	86.8	30.5	455.7	104.3	82	73	74	8	29.8
8/25/2019 5:00	85.6	30.6	454.5	105	82	73	74	7	29.8
8/25/2019 5:30	83.1	30.5	441.2	107.9	82	75	79	9	29.8
8/25/2019 6:00	82.9	30.3	440.7	105.4	82	75	79	8	29.8
8/25/2019 6:30	83	30.2	444.2	105	82	75	79	7	29.8
8/25/2019 7:00	86.4	30.3	464.2	105.3	82	75	79	8	29.83
8/25/2019 7:30	93.9	31.1	524	111.8	82	75	79	8	29.83
8/25/2019 8:00	94.2	31.8	544.2	119.5	84	75	74	8	29.86
8/25/2019 8:30	95	32.1	562.7	124.5	84	75	74	8	29.86
8/25/2019 9:00	97.2	32.4	577.7	129.7	84	75	74	8	29.86
8/25/2019 9:30	97.4	32.5	579.4	131.2	86	75	70	6	29.89
8/25/2019 10:00	98	32.5	573	129.1	86	75	70	7	29.89
8/25/2019 10:30	100.5	33.1	609	141.2	86	75	70	6	29.86
8/25/2019 11:00	99.6	33	595.8	137.7	88	75	66	7	29.86
8/25/2019 11:30	98.8	32.9	588.8	134.4	88	75	66	9	29.83
8/25/2019 12:00	99.1	32.9	590.9	135.7	88	75	66	9	29.83
8/25/2019 12:30	99.7	32.6	589.9	132.8	90	73	59	9	29.8
8/25/2019 13:00	99.4	32.5	587.7	132.6	88	75	66	7	29.8
8/25/2019 13:30	97.8	31.3	562.6	120.7	86	73	66	9	29.8
8/25/2019 14:00	97.3	30.9	559.6	117.6	79	75	89	7	29.8
8/25/2019 14:30	96.2	30.6	552	114.1	79	75	89	3	29.8
8/25/2019 15:00	95.8	30.5	545.8	112.8	81	75	84	2	29.77
8/25/2019 15:30	95.8	30.7	547.3	114	81	73	79	3	29.77
8/25/2019 16:00	96	31.1	549.7	116.5	82	73	74	3	29.77
8/25/2019 16:30	95.4	31.2	545.7	116.9	84	73	70	6	29.74
8/25/2019 17:00	94.4	31.1	539	114.1	84	73	70	5	29.77
8/25/2019 17:30	91.5	30.2	499.7	103.2	84	73	70	5	29.77
8/25/2019 18:00	90.4	30.1	489.6	100.1	84	75	74	2	29.77
8/25/2019 18:30	90.8	30.7	502.5	104.8	84	73	70	3	29.77
8/25/2019 19:00	89.1	30.8	495.7	106.3	84	73	70	2	29.8
8/25/2019 19:30	88.8	30.7	491.2	105.2	84	75	74	5	29.8
8/25/2019 20:00	93.5	31.6	541.6	118.4	84	75	74	6	29.8
8/25/2019 20:30	93	31.5	531.2	115.1	84	77	79	8	29.83
8/25/2019 21:00	93.2	31.6	530.6	114.7	84	77	79	6	29.83
8/25/2019 21:30	93.3	31.6	527.5	115	82	77	84	10	29.83
8/25/2019 22:00	94.3	31.6	531.2	115.1	82	77	84	7	29.86
8/25/2019 22:30	96.7	31.6	539.3	117.2	82	77	84	5	29.86
8/25/2019 23:00	96.9	31.6	534.2	116.1	82	77	84	2	29.86
8/25/2019 23:30	95.9	31.7	531.4	116.6	81	77	89	3	29.86
8/26/2019 0:00	90.9	31.3	508	112.6	81	77	89	3	29.83
8/26/2019 0:30	82.5	30.7	455.2	107.1	81	77	89	2	29.83
8/26/2019 1:00	83.3	30.7	457.6	109	81	77	89	1	29.83
8/26/2019 1:30	83.4	30.6	456.5	105.9	81	77	89	2	29.83
8/26/2019 2:00	83	30.5	455	102	81	77	89	2	29.83
8/26/2019 2:30	82.5	30.4	447.8	105.7	79	79	100	3	29.8
8/26/2019 3:00	83.9	30.3	447.6	104.4	79	77	94	2	29.8
8/26/2019 3:30	87.1	30.5	467.3	102	79	77	94	2	29.8
8/26/2019 4:00	86.5	30.4	458.2	101.9	79	77	94	1	29.8
8/26/2019 4:30	86.4	30.4	457.5	102	79	77	94	2	29.8
8/26/2019 5:00	86.8	30.3	456.4	101.1	79	77	94	2	29.8
8/26/2019 5:30	87.8	30.5	480.9	102	79	77	94	2	29.8
8/26/2019 6:00	87.4	30.3	470.4	102	79	77	94	2	29.8
8/26/2019 6:30	92.2	30.7	525.6	111.4	79	77	94	1	29.83
8/26/2019 7:00	102.2	31.6	587.9	127.9	81	77	89	5	29.83
8/26/2019 7:30	126.7	30.5	759.1	198.5	82	77	84	7	29.83
8/26/2019 8:00	121.3	30.4	708.4	188.3	82	79	89	7	29.86
8/26/2019 8:30	115	30.2	677.4	181.1	82	77	84	9	29.86
8/26/2019 9:00	114	30.5	689.6	185	84	77	79	7	29.86
8/26/2019 9:30	114.7	31.2	706.3	195	86	77	74	8	29.86
8/26/2019 10:00	115.6	31.4	717.2	200.2	86	77	74	10	29.86
8/26/2019 10:30	116.2	31.4	716.7	200.1	88	77	70	13	29.83
8/26/2019 11:00	116	31.3	712.5	198.5	88	75	66	12	29.83
8/26/2019 11:30	116.6	31.4	716.5	199.8	88	75	66	9	29.83
8/26/2019 12:00	116.2	31	703.1	193.7	90	75	62	9	29.8
8/26/2019 12:30	114.5	30.6	676.1	184.1	90	73	59	9	29.8
8/26/2019 13:00	115.4	30.8	687.8	187.3	91	73	55	10	29.77
8/26/2019 13:30	117.9	31.8	725.8	206	90	75	62	10	29.77
8/26/2019 14:00	118.5	31.7	727.3	206.1	91	75	59	10	29.74
8/26/2019 14:30	118.4	32.4	728.2	212.9	90	75	62	10	29.74
8/26/2019 15:00	117.7	32.8	736.4	219	90	77	66	12	29.74
8/26/2019 15:30	116.7	32.1	717.1	208.6	90	77	66	14	29.71
8/26/2019 16:00	116.1	31.7	710.7	202.6	88	77	70	12	29.71
8/26/2019 16:30	114.9	30.6	705.3	189	88	75	66	10	29.71
8/26/2019 17:00	111.8	30.5	673.1	182.7	82	72	70	10	29.74
8/26/2019 17:30	111.5	31	688	190.2	79	72	78	8	29.77
8/26/2019 18:00	109.6	31.1	675.3	188.7	77	73	89	5	29.8
8/26/2019 18:30	105	30.7	650.3	181.4	77	73	89	3	29.8
8/26/2019 19:00	85.3	30.3	553.7	127.4	77	73	89	2	29.8
8/26/2019 19:30	88	30.6	520.6	108.2	77	73	89	2	29.8
8/26/2019 20:00	85.6	29.9	469	104.1	77	73	89	8	29.83
8/26/2019 20:30	88.3	30.1	483.9	102.5	77	73	89	7	29.83
8/26/2019 21:00	88.7	30.1	467.1	104.2	77	73	89	7	29.83
8/26/2019 21:30	88.8	30.3	477.6	105	79	73	83	3	29.83
8/26/2019 22:00	88.7	30.7	517	109.1	79	73	83	2	29.86
8/26/2019 22:30	89.7	30.6	497	106.7	79	73	83	2	29.83
8/26/2019 23:00	89.4	30.1	460.2	104.3	79	73	83	3	29.86
8/26/2019 23:30	89.7	30	457.5	102.4	79	73	83	2	29.86
8/27/2019 0:00	85.5	29.8	439.5	99.7	79	73	83	2	29.83
8/27/2019 0:30	81.7	29.2	404.6	91.7	79	75	89	2	29.83
8/27/2019 1:00	81.3	29.1	400	91	79	75	89	2	29.8
8/27/2019 1:30	80.4	29	396.9	90	79	75	89	3	29.8
8/27/2019 2:00	80.4	29.1	398.8	90.1	79	77	94	2	29.8
8/27/2019 2:30	81.2	29.3	401.2	91.5	79	75	89	1	29.77
8/27/2019 3:00	82.7	29.5	415.2	94.7	79	75	89	1	29.77
8/27/2019 3:30	86.6	29.9	436.7	99.8	79	75	89	1	29.77
8/27/2019 4:00	86.5	29.8	428	98.4	79	75	89	2	29.77
8/27/2019 4:30	85.5	29.6	418.1	95.8	79	73	83	2	29.77
8/27/2019 5:00	86.6	29.9	443.7	99	79	77	94	3	29.8
8/27/2019 5:30	85.4	30.6	466.9	110	79	77	94	3	29.8
8/27/2019 6:00	85.8	30.6	450.6	107.8	79	77	94	2	29.8
8/27/2019 6:30	87.2	30.5	445.3	104.6	79	77	94	3	29.8
8/27/2019 7:00	94	30.9	515.4	112.1	79	77	94	2	29.83
8/27/2019 7:30	112.2	31.2	698.6	190.6	81	77	89	2	29.83
8/27/2019 8:00	98.5	30.9	588.8	148.6	81	77	89	3	29.83
8/27/2019 8:30	111.2	31.2	728.1	197.6	81	77	89	2	29.86
8/27/2019 9:00	89.6	31.1	573.2	134.6	81	77	89	3	29.86
8/27/2019 9:30	112.8	31.2	744.9	201.9	82	77	84	5	29.86
8/27/2019 10:00	111.2	30.9	679	187.2	82	77	84	2	29.86
8/27/2019 11:00	75.2	25.8	55.1	18	82	75	79	7	29.86
8/27/2019 11:30	79.7	28.6	448.6	102	79	75	89	6	29.86
8/27/2019 12:00	114.9	30.4	686	173.4	81	77	89	6	29.83
8/27/2019 12:30	112.3	30.1	672.3	176.1	81	75	84	8	29.83
8/27/2019 13:00	110.4	29.9	656.3	172.9	82	75	79	8	29.8
8/27/2019 13:30	111.2	29.9	638.2	167.7	86	73	66	5	29.77
8/27/2019 14:00	113.2	30	632.6	165.3	84	73	70	9	29.77
8/27/2019 14:30	103.6	29.7	588.2	138.6	84	75	74	9	29.77
8/27/2019 15:00	101.6	30.7	638	151.6	84	75	74	9	29.74
8/27/2019 15:30	117.9	30.2	675.3	168.7	82	73	74	8	29.74
8/27/2019 16:00	95.2	30.7	585.5	134.5	84	72	66	5	29.74
8/27/2019 16:30	119.5	31	753.7	200.2	82	73	74	6	29.74
8/27/2019 17:00	87.8	30.2	538.1	117.4	82	75	79	6	29.74
8/27/2019 17:30	118.8	30.9	729.1	191.4	82	75	79	8	29.74
8/27/2019 18:00	115.6	30.6	654.3	174.2	81	75	84	7	29.74
8/27/2019 18:30	112.9	30.6	645.2	173	81	75	84	6	29.77
8/27/2019 19:00	81.6	31.7	551.3	124.1	81	75	84	6	29.77
8/27/2019 19:30	90.4	30.3	552.8	144.2	81	75	84	1	29.8
8/27/2019 20:00	85.1	32.1	553.6	119.6	81	73	79	2	29.8
8/27/2019 20:30	93.9	31.8	526.8	113.8	81	73	79	2	29.83
8/27/2019 21:00	92.5	31.5	513.3	109.7	81	73	79	2	29.8
8/27/2019 21:30	91.3	31.3	500.8	107.3	81	73	79	2	29.83
8/27/2019 22:00	92.2	30.8	497.7	103.7	81	73	79	3	29.83
8/27/2019 22:30	93.1	30.9	491.3	103.2	81	73	79	2	29.86
8/27/2019 23:00	92.1	30.9	483.8	102	81	73	79	5	29.86
8/27/2019 23:30	92	30.7	477	99.9	81	75	84	5	29.86
8/28/2019 0:00	88.4	30.5	461.1	97	81	75	84	5	29.86
8/28/2019 0:30	84.3	30.1	427.4	90	81	75	84	3	29.86
8/28/2019 1:00	83.5	30.1	422.4	90	81	75	84	3	29.83
8/28/2019 1:30	83.8	30.2	424.6	90	79	75	89	1	29.83
8/28/2019 2:00	83.9	30.3	426.5	91.8	79	75	89	2	29.83
8/28/2019 2:30	84.1	30.5	430.3	93	79	75	89	2	29.8
8/28/2019 3:00	85.7	30.4	432.3	92.2	79	75	89	2	29.8
8/28/2019 3:30	88.3	30.9	454.1	96.2	79	75	89	2	29.8
8/28/2019 4:00	88.7	30.9	450.4	96	81	77	89	3	29.8
8/28/2019 4:30	88.6	30.9	448.7	96.1	79	75	89	2	29.83
8/28/2019 5:00	89.1	31	453.2	97.3	79	75	89	2	29.83
8/28/2019 5:30	87.3	31.2	468.6	100	79	75	89	2	29.83
8/28/2019 6:00	87.2	31	464.8	98.9	79	75	89	1	29.8
8/28/2019 6:30	86.3	30.9	461.1	97.8	77	75	94	2	29.8
8/28/2019 7:00	91.9	31.4	523.1	111.3	79	75	89	2	29.83
8/28/2019 7:30	113.7	29.6	658.9	169.2	79	75	89	2	29.83
8/28/2019 8:00	92.3	29.5	571	121.9	79	75	89	5	29.86
8/28/2019 8:30	94.9	30.7	591.4	122.5	81	73	79	8	29.86
8/28/2019 9:00	102	30.3	554.1	112.3	81	72	74	6	29.89
8/28/2019 9:30	97.5	29.8	538.2	124.3	81	72	74	5	29.86
8/28/2019 10:00	97.7	29.1	614.3	149.8	81	72	74	3	29.86
8/28/2019 10:30	87.4	31.4	605.3	129.8	81	72	74	3	29.89
8/28/2019 11:00	102.7	31.6	601.8	130.2	81	73	79	5	29.89
8/28/2019 11:30	104.8	31.1	576.6	119	81	73	79	5	29.89
8/28/2019 12:00	106	30.9	588	120.8	81	73	79	2	29.86
8/28/2019 12:30	107.6	31	574.4	116.7	81	75	84	1	29.86
8/28/2019 13:00	110.1	31.3	597.4	123.3	81	75	84	1	29.83
8/28/2019 13:30	110.8	30.9	586.2	118.9	81	73	79	3	29.83
8/28/2019 14:00	110.6	31.2	590.2	121.4	81	75	84	5	29.8
8/28/2019 14:30	111.5	31.2	598.4	123.5	81	75	84	6	29.8
8/28/2019 15:00	111.3	31.4	589.6	122.2	82	73	74	5	29.77
8/28/2019 15:30	111.1	32.1	612.9	131	81	73	79	7	29.77
8/28/2019 16:00	111.3	32.5	621.6	134.6	81	75	84	6	29.77
8/28/2019 16:30	111.9	32.8	632.9	138.2	82	75	79	5	29.77
8/28/2019 17:00	107.6	31.9	578.7	143.4	82	75	79	6	29.77
8/28/2019 17:30	113.8	31.3	724.1	193.4	82	75	79	6	29.8
8/28/2019 18:00	83.1	31.9	576.5	124.4	82	75	79	5	29.8
8/28/2019 18:30	109.2	31.1	666.8	181.5	82	75	79	6	29.8
8/28/2019 19:00	82.7	31.6	549.2	117	82	75	79	7	29.8
8/28/2019 19:30	96.2	32	551.2	115.7	82	75	79	9	29.8
8/28/2019 20:00	100.2	31.8	531.9	111.7	81	75	84	13	29.83
8/28/2019 20:30	94.5	31.5	505.6	110.9	81	75	84	10	29.83
8/28/2019 21:00	94.3	31.4	503.9	108	81	75	84	7	29.83
8/28/2019 21:30	93.7	31.6	498.4	116.5	81	75	84	9	29.83
8/28/2019 22:00	94.6	31.6	501.9	114.8	81	75	84	9	29.83
8/28/2019 22:30	95.7	31.4	493.5	113.1	81	75	84	9	29.86
8/28/2019 23:00	94.8	31.4	485.5	114.4	81	75	84	8	29.86
8/28/2019 23:30	95.1	31.1	478.7	111.6	81	75	84	8	29.86
8/29/2019 0:00	91.3	30.7	451.7	105.7	81	75	84	8	29.86
8/29/2019 0:30	86.9	30.7	431.9	102.2	81	75	84	7	29.86
8/29/2019 1:00	86.9	30.9	439.5	105	81	75	84	5	29.83
8/29/2019 1:30	87.3	30.8	437.5	105	81	75	84	3	29.86
8/29/2019 2:00	86.7	30.8	430.7	104.3	81	75	84	6	29.83
8/29/2019 2:30	86.9	30.8	435.2	104.5	81	75	84	3	29.83
8/29/2019 3:00	89.2	31	443.9	106.6	81	75	84	7	29.8
8/29/2019 3:30	91.3	30.9	447.6	106.8	81	75	84	5	29.8
8/29/2019 4:00	89.7	29.6	409.9	94.2	81	77	89	5	29.8
8/29/2019 4:30	88.1	29	395.1	88.8	81	77	89	3	29.8
8/29/2019 5:00	88.4	29.1	397.3	89.9	81	77	89	3	29.8
8/29/2019 5:30	89.8	29.8	428.3	96.5	81	75	84	5	29.8
8/29/2019 6:00	90.3	30.4	440.5	102.6	81	77	89	6	29.8
8/29/2019 6:30	90	30.8	448.5	106.1	81	75	84	7	29.8
8/29/2019 7:00	94.3	31.2	502.9	112.8	81	77	89	9	29.8
8/29/2019 7:30	117.4	31.2	661.2	183.7	82	77	84	10	29.83
8/29/2019 8:00	118.1	31.1	649.3	175.2	82	75	79	9	29.83
8/29/2019 8:30	113.6	31.1	654.1	177.5	84	75	74	10	29.83
8/29/2019 9:00	101.9	31.1	593.9	154.4	84	75	74	10	29.86
8/29/2019 9:30	96.9	32.5	656.9	172.2	84	75	74	9	29.83
8/29/2019 10:00	113.8	31.9	672.5	189.7	86	75	70	10	29.86
8/29/2019 10:30	113.6	31.8	675.2	188.6	88	75	66	9	29.83
8/29/2019 11:00	113.6	31.7	660.7	185.4	88	73	62	10	29.83
8/29/2019 11:30	113.9	32	681.1	191.3	88	73	62	13	29.83
8/29/2019 12:00	113.1	32.1	671.9	191.7	90	75	62	13	29.8
8/29/2019 12:30	114	32.4	685.8	197.1	90	73	59	14	29.8
8/29/2019 13:00	114.4	32.1	677.9	193	88	73	62	10	29.77
8/29/2019 13:30	113.8	32.2	704.1	202.1	90	75	62	10	29.77
8/29/2019 14:00	113.6	31.3	676.5	186.1	90	75	62	12	29.74
8/29/2019 14:30	115.7	31.7	690.8	190.3	90	75	62	13	29.74
8/29/2019 15:00	116.2	31.9	713.3	196.4	90	75	62	13	29.71
8/29/2019 15:30	116.3	31.8	702.9	193.5	88	75	66	7	29.71
8/29/2019 16:00	116.3	31.5	699.1	188.4	86	77	74	15	29.71
8/29/2019 16:30	115.9	31	676.7	179.6	86	77	74	14	29.71
8/29/2019 17:00	115.3	30.8	675.2	178.4	86	77	74	14	29.71
8/29/2019 17:30	114.4	30.6	657.7	172.8	86	77	74	14	29.71
8/29/2019 18:00	111.9	31.3	645.4	176.5	86	77	74	14	29.74
8/29/2019 18:30	90.4	31.7	593.4	137.2	84	75	74	12	29.74
8/29/2019 19:00	108.3	32.1	698.7	192.7	84	77	79	10	29.74
8/29/2019 19:30	85	31.7	527	111.8	84	77	79	14	29.77
8/29/2019 20:00	96.2	31.1	514.5	105.6	82	75	79	13	29.77
8/29/2019 20:30	93.8	30.9	494	100.6	82	77	84	12	29.77
8/29/2019 21:00	94	31.4	498.7	105	84	75	74	13	29.8
8/29/2019 21:30	92.5	31.6	492	106	82	75	79	9	29.8
8/29/2019 22:00	94.5	31.9	509.7	109.4	82	75	79	9	29.8
8/29/2019 22:30	97.4	32.2	521.9	111.8	82	75	79	9	29.8
8/29/2019 23:00	96.8	31.9	510.9	109.1	82	75	79	9	29.83
8/29/2019 23:30	96.6	31.8	512.2	107.8	82	77	84	9	29.83
8/30/2019 0:00	94.6	31.7	495.6	107	82	77	84	7	29.83
8/30/2019 0:30	88.2	31.1	448.2	107.4	82	77	84	9	29.8
8/30/2019 1:00	87.8	31	448.4	106.2	82	77	84	8	29.8
8/30/2019 1:30	87.3	30.9	446.6	105	82	77	84	5	29.8
8/30/2019 2:00	87.6	31	447.4	105.1	82	77	84	5	29.77
8/30/2019 2:30	87.3	31	444.2	105.1	82	77	84	6	29.77
8/30/2019 3:00	89.4	31.2	455.5	106.4	82	77	84	9	29.74
8/30/2019 3:30	92.2	31.4	471.1	103.8	82	77	84	10	29.74
8/30/2019 4:00	91.7	31	453.5	99.5	82	77	84	7	29.74
8/30/2019 4:30	91.8	31.3	459.3	104.4	82	77	84	8	29.77
8/30/2019 5:00	91.7	31.3	458.1	102.7	81	77	89	3	29.77
8/30/2019 5:30	92.6	30.8	472.1	98.9	81	77	89	3	29.77
8/30/2019 6:00	92.7	31.5	482.2	105.4	82	77	84	6	29.77
8/30/2019 6:30	92.9	32	492.6	109.3	82	75	79	7	29.77
8/30/2019 7:00	95.5	32.2	529.8	116.3	82	75	79	6	29.8
8/30/2019 7:30	119.6	31	700.1	183.2	82	73	74	5	29.83
8/30/2019 8:00	114.4	30.2	643.7	165.1	81	75	84	5	29.83
8/30/2019 8:30	110.4	30.7	651.5	172.1	84	77	79	3	29.83
8/30/2019 9:00	108.3	30.9	650.6	175.8	84	77	79	9	29.83
8/30/2019 9:30	110.4	30.8	635.8	171	84	75	74	15	29.83
8/30/2019 10:00	86.7	31.6	561.2	125.5	84	75	74	16	29.83
8/30/2019 10:30	116.3	31.3	729.1	191.2	86	75	70	15	29.8
8/30/2019 11:00	114.1	30.7	659.9	174.4	86	73	66	14	29.8
8/30/2019 11:30	113.1	30.8	652.6	174.9	86	75	70	14	29.8
8/30/2019 12:00	113.6	30.9	642.7	173.8	86	73	66	14	29.77
8/30/2019 12:30	113	30.8	648.9	174	86	70	58	13	29.77
8/30/2019 13:00	90.7	31.6	596.2	141.2	88	72	58	15	29.77
8/30/2019 13:30	114.5	31.4	692.7	189.2	88	70	55	15	29.74
8/30/2019 14:00	94.4	30.9	579.9	134	88	72	58	14	29.71
8/30/2019 14:30	102.5	31.7	683.6	159.8	88	72	58	12	29.71
8/30/2019 15:00	114.9	30.9	665.3	178.6	88	70	55	10	29.71
8/30/2019 15:30	89.2	31.2	576.3	127.1	88	72	58	10	29.71
8/30/2019 16:00	110	31.5	682.1	184.6	88	73	62	8	29.68
8/30/2019 16:30	114.3	30.8	639.2	172.2	86	72	62	7	29.68
8/30/2019 17:00	114.2	30.6	636.3	168.4	86	73	66	9	29.68
8/30/2019 17:30	113.6	30.6	636.3	169.4	86	73	66	9	29.68
8/30/2019 18:00	98.6	30.5	582	138	86	72	62	12	29.71
8/30/2019 18:30	90.7	31.9	611.8	136.6	84	72	66	12	29.71
8/30/2019 19:00	102.2	30.4	643.9	170.5	84	72	66	13	29.71
8/30/2019 19:30	82.7	30.1	502	101.5	84	73	70	12	29.71
8/30/2019 20:00	90.5	29.9	460.5	94.2	84	73	70	10	29.74
8/30/2019 20:30	89	29.1	445.4	85.3	84	73	70	10	29.77
8/30/2019 21:00	88.8	29.1	440	84.1	84	73	70	9	29.77
8/30/2019 21:30	88	29.1	429.4	82.1	82	73	74	8	29.77
8/30/2019 22:00	90.3	29.5	447.1	87.1	82	73	74	9	29.8
8/30/2019 22:30	92.5	29.7	449.5	89.1	82	73	74	7	29.8
8/30/2019 23:00	92.8	29.7	451.4	88.5	82	75	79	8	29.8
8/30/2019 23:30	92.2	29.6	443.2	87.4	82	75	79	10	29.8
8/31/2019 0:00	88.2	29.5	423.4	84.6	82	75	79	7	29.77
8/31/2019 0:30	84.5	29.1	398.6	81	82	75	79	7	29.77
8/31/2019 1:00	84.4	29.1	397.3	80	82	75	79	7	29.77
8/31/2019 1:30	84.1	29	396.9	80.3	81	75	84	8	29.77
8/31/2019 2:00	83.4	29	391.1	79.6	81	75	84	8	29.74
8/31/2019 2:30	83.8	29.3	394	81.2	81	75	84	8	29.74
8/31/2019 3:00	86.8	29.8	414	84.9	81	75	84	8	29.74
8/31/2019 3:30	89.5	30.2	427.5	87.6	81	75	84	8	29.74
8/31/2019 4:00	89.4	30.1	424.2	87	81	75	84	8	29.71
8/31/2019 4:30	89.1	30	422	85.5	82	75	79	12	29.71
8/31/2019 5:00	87	30	416.2	86.7	82	75	79	10	29.74
8/31/2019 5:30	84.9	30	407.3	92.8	82	75	79	8	29.74
8/31/2019 6:00	85.2	30.2	416.9	94.9	82	75	79	8	29.74
8/31/2019 6:30	85.5	30.3	420.1	96	82	75	79	8	29.74
8/31/2019 7:00	86.4	30.3	424.8	96.4	81	75	84	6	29.74
8/31/2019 7:30	101.8	32.3	590.6	133	82	75	79	9	29.77
8/31/2019 8:00	97	31.9	545.3	120.1	82	75	79	8	29.77
8/31/2019 8:30	99.1	32.4	582.7	131.1	82	75	79	8	29.8
8/31/2019 9:00	100.5	32.4	579.9	131.6	82	75	79	9	29.8
8/31/2019 9:30	97.2	31.8	549.9	120.7	84	73	70	9	29.8
8/31/2019 10:00	95.7	31.3	536.3	115.7	86	73	66	13	29.8
8/31/2019 10:30	95.9	31.6	545	119.6	86	72	62	13	29.8
8/31/2019 11:00	96.7	32	556.4	122.7	88	72	58	14	29.8
8/31/2019 11:30	98.7	32.1	571.1	127.4	90	73	59	13	29.8
8/31/2019 12:00	98.2	32	563.5	126	88	72	58	13	29.77
8/31/2019 12:30	96.5	31.6	540.9	118.6	88	72	58	13	29.77
8/31/2019 13:00	94	30.9	510.7	109.5	90	70	52	13	29.77
8/31/2019 13:30	91	29.7	475.5	96.8	88	70	55	14	29.74
8/31/2019 14:00	97.6	30.7	533.9	110.8	90	70	52	13	29.74
8/31/2019 14:30	98.1	31.2	538.8	116	90	68	49	14	29.71
8/31/2019 15:00	97	31	529.7	112.8	90	66	46	13	29.71
8/31/2019 15:30	96.6	30.9	527.1	111.8	90	63	40	14	29.71
8/31/2019 16:00	97	30.9	530.5	112.8	90	66	46	14	29.71
8/31/2019 16:30	96.2	31.1	526.4	113.6	88	66	49	14	29.71
8/31/2019 17:00	95.4	31	522.4	111.9	88	66	49	15	29.71
8/31/2019 17:30	94.7	30.9	521.4	110.9	88	68	52	13	29.71
8/31/2019 18:00	95	31	526.3	111.6	86	70	58	14	29.74
8/31/2019 18:30	93.8	31	517.8	111.2	86	70	58	13	29.74
8/31/2019 19:00	91	30.8	504	106.7	84	72	66	13	29.74
8/31/2019 19:30	87.2	30.6	478.8	102.2	84	72	66	14	29.74
8/31/2019 20:00	86	30.3	465.3	97.4	84	70	62	12	29.74
8/31/2019 20:30	86	30.1	461.2	96.2	84	72	66	10	29.77
8/31/2019 21:00	85.8	30.1	458.4	95.9	84	72	66	13	29.77
8/31/2019 21:30	85.3	30.1	455.1	95.5	82	72	70	9	29.77
8/31/2019 22:00	86.3	30	458.6	95	82	72	70	8	29.8
8/31/2019 22:30	89.1	30.4	467.3	99.7	82	73	74	12	29.8
8/31/2019 23:00	88.8	30.3	463.6	97.8	82	73	74	10	29.8
8/31/2019 23:30	88.9	30.3	464.9	97.4	82	73	74	9	29.8
9/1/2019 0:00	86	30.1	444.1	95.7	82	73	74	9	29.8
9/1/2019 0:30	81.5	29.6	413.2	95.8	82	72	70	10	29.8
9/1/2019 1:00	82	30	424.4	99.5	82	72	70	7	29.8
9/1/2019 1:30	82	29.9	423.1	99.3	81	72	74	5	29.8
9/1/2019 2:00	81.8	29.8	420.2	97.8	81	72	74	5	29.8
9/1/2019 2:30	80.9	29.6	408.9	95.6	82	73	74	6	29.8
9/1/2019 3:00	82.7	29.5	418	95	81	73	79	2	29.8
9/1/2019 3:30	85.1	29.6	426.2	89.8	81	73	79	5	29.77
9/1/2019 4:00	84.6	29.5	417	88	81	73	79	5	29.77
9/1/2019 4:30	84.3	29	406	84.8	81	73	79	2	29.77
9/1/2019 5:00	82.2	28.7	395	84.1	81	73	79	2	29.77
9/1/2019 5:30	79.3	28.6	383	86.9	81	73	79	2	29.77
9/1/2019 6:00	79.7	28.9	391.2	89.4	81	73	79	2	29.77
9/1/2019 6:30	79.8	29.1	399.6	91.2	81	75	84	3	29.8
9/1/2019 7:00	82.9	29.5	421.9	94	81	75	84	3	29.8
9/1/2019 7:30	91.6	30.7	496.1	104.5	82	75	79	8	29.8
9/1/2019 8:00	91.1	31.3	507.5	110.5	84	75	74	9	29.83
9/1/2019 8:30	90	31.6	512.4	112.5	84	75	74	9	29.83
9/1/2019 9:00	92.8	32.2	537.4	120.2	84	75	74	9	29.83
9/1/2019 9:30	96.5	32.9	575.7	132.1	86	75	70	12	29.83
9/1/2019 10:00	97.6	33.1	584.3	135.6	86	75	70	9	29.83
9/1/2019 10:30	98.2	33.4	586.6	137.1	88	75	66	8	29.83
9/1/2019 11:00	98.1	33.5	588.8	138.9	90	75	62	7	29.83
9/1/2019 11:30	97.5	33.4	580.8	136.7	88	73	62	8	29.83
9/1/2019 12:00	96.8	33.4	577.2	135.3	90	75	62	8	29.8
9/1/2019 12:30	97	33.3	576.7	134.6	90	75	62	8	29.8
9/1/2019 13:00	96.9	33.4	578.2	135.4	88	73	62	8	29.77
9/1/2019 13:30	97.8	33.7	593.2	140.6	90	73	59	7	29.77
9/1/2019 14:00	98	33.7	595.2	141.7	90	73	59	5	29.77
9/1/2019 14:30	96.7	33.1	576	133.6	90	73	59	6	29.77
9/1/2019 15:00	96.2	32.9	569.6	131.2	90	75	62	8	29.74
9/1/2019 15:30	96.2	32.9	575	131.8	90	73	59	7	29.74
9/1/2019 16:00	96.9	33.2	578.6	134.2	90	73	59	7	29.74
9/1/2019 16:30	95.9	32.8	568.3	130.1	88	72	58	5	29.74
9/1/2019 17:00	94.6	32.2	550.6	123.8	88	73	62	7	29.74
9/1/2019 17:30	91.8	30.9	505.1	108.4	88	75	66	8	29.74
9/1/2019 18:00	90.7	30.6	495.5	104.9	88	73	62	9	29.74
9/1/2019 18:30	89.9	30.3	487.7	101.8	86	73	66	9	29.77
9/1/2019 19:00	88.7	30.8	484.5	102.9	86	75	70	9	29.77
9/1/2019 19:30	88	31	484.6	103.6	84	77	79	8	29.77
9/1/2019 20:00	89.9	32.1	513	114.8	84	77	79	10	29.8
9/1/2019 20:30	90.3	32.3	520.2	117.1	84	77	79	10	29.8
9/1/2019 21:00	90.5	32.6	530	120.7	84	77	79	12	29.8
9/1/2019 21:30	91	32.9	536.7	123.3	84	77	79	10	29.8
9/1/2019 22:00	92.5	33.1	549	126.8	84	75	74	10	29.83
9/1/2019 22:30	95.2	33.1	552.6	128.8	84	75	74	10	29.83
9/1/2019 23:00	94.9	32.9	546.2	126	82	75	79	8	29.83
9/1/2019 23:30	94.4	32.7	540.9	123.5	82	73	74	9	29.8
9/2/2019 0:00	89.8	32.4	506.5	117	82	73	74	9	29.8
9/2/2019 0:30	84.4	31.8	471.4	107.9	82	72	70	10	29.8
9/2/2019 1:00	84.8	31.7	471	105.4	82	72	70	7	29.8
9/2/2019 1:30	84.6	31.5	468	104.2	81	72	74	5	29.8
9/2/2019 2:00	83.8	31.4	456.5	103.9	81	72	74	5	29.8
9/2/2019 2:30	84.2	31.5	463.2	105	82	73	74	6	29.8
9/2/2019 3:00	86.8	31.6	478.1	106.5	81	73	79	2	29.8
9/2/2019 3:30	88.4	31.5	483	106.4	81	73	79	5	29.77
9/2/2019 4:00	88.2	31.5	474.6	105	81	73	79	5	29.77
9/2/2019 4:30	88.7	31.5	478.5	105.4	81	73	79	2	29.77
9/2/2019 5:00	88.4	31.5	476.1	105.3	81	73	79	2	29.77
9/2/2019 5:30	89.5	31.7	499	109.5	81	73	79	2	29.77
9/2/2019 6:00	89.3	31.5	487.3	108	81	73	79	2	29.77
9/2/2019 6:30	93.5	31.8	535.9	118.8	81	75	84	3	29.8
9/2/2019 7:00	102.3	32.6	587.4	133	81	75	84	3	29.8
9/2/2019 7:30	114.2	33.4	635.2	144	82	75	79	8	29.8
9/2/2019 8:00	122.2	32	831	221.4	84	75	74	9	29.83
9/2/2019 8:30	115.4	31.4	718.1	197.7	84	75	74	9	29.83
9/2/2019 9:00	113.8	31.3	713	196.4	84	75	74	9	29.83
9/2/2019 9:30	112.4	31.2	709.3	194.5	86	75	70	12	29.83
9/2/2019 10:00	113.8	31.6	726.8	201.1	86	75	70	9	29.83
9/2/2019 10:30	114.8	32	739	207.9	88	75	66	8	29.83
9/2/2019 11:00	116	32.1	745.9	210.6	90	75	62	7	29.83
9/2/2019 11:30	116.8	32.2	747.1	211.9	88	73	62	8	29.83
9/2/2019 12:00	116.6	32.1	743.3	210.3	90	75	62	8	29.8
9/2/2019 12:30	116.4	31.8	732.7	205.1	90	75	62	8	29.8
9/2/2019 13:00	116.6	31.8	714.4	199.4	88	73	62	8	29.77
9/2/2019 13:30	118.4	31.5	706.9	190.8	90	73	59	7	29.77
9/2/2019 14:00	120.3	31.6	727.5	194.9	90	73	59	5	29.77
9/2/2019 14:30	120.2	31.2	710.5	189.2	90	73	59	6	29.77
9/2/2019 15:00	120.8	31.4	713.6	189.2	90	75	62	8	29.74
9/2/2019 15:30	120	31.3	700.9	188.1	90	73	59	7	29.74
9/2/2019 16:00	120.4	31.4	714.2	190.7	90	73	59	7	29.74
9/2/2019 16:30	120	31.2	701.6	187.6	88	72	58	5	29.74
9/2/2019 17:00	120	31.3	705.5	188.8	88	73	62	7	29.74
9/2/2019 17:30	119.7	31.1	699.3	184.3	88	75	66	8	29.74
9/2/2019 18:00	119.7	31.3	704.8	187.6	88	73	62	9	29.74
9/2/2019 18:30	118.5	31.5	704.9	190.1	86	73	66	9	29.77
9/2/2019 19:00	114.7	31.6	687.6	188.6	86	75	70	9	29.77
9/2/2019 19:30	83.6	32.9	574.9	130.5	84	77	79	8	29.77
9/2/2019 20:00	97.7	33.8	612.6	139.9	84	77	79	10	29.8
9/2/2019 20:30	97.9	33.5	581.6	132.6	84	77	79	10	29.8
9/2/2019 21:00	97.5	33.6	580.8	132.5	84	77	79	12	29.8
9/2/2019 21:30	96.1	33.1	551.3	124.4	84	77	79	10	29.8
9/2/2019 22:00	97.5	32.8	539.5	120.5	84	75	74	10	29.83
9/2/2019 22:30	100.6	32.6	545.7	117.5	84	75	74	10	29.83
9/2/2019 23:00	98.5	32.4	524.2	118	82	75	79	8	29.83
9/2/2019 23:30	98.6	32.6	533.1	120.9	82	73	74	9	29.8
9/3/2019 0:00	95.6	32.6	519.1	121	82	73	74	9	29.8
9/3/2019 0:30	89.3	32.2	486.8	121.2	82	72	70	10	29.8
9/3/2019 1:00	89.3	32.2	487.4	122.4	82	72	70	7	29.8
9/3/2019 1:30	89.3	32.2	483	121.9	81	72	74	5	29.8
9/3/2019 2:00	88.7	32	474.3	119.4	81	72	74	5	29.8
9/3/2019 2:30	88.2	31.9	468.8	117.5	82	73	74	6	29.8
9/3/2019 3:00	90.6	31.9	468.7	115.7	81	73	79	2	29.8
9/3/2019 3:30	94.3	32.2	493	121.5	81	73	79	5	29.77
9/3/2019 4:00	94	32.1	491.5	120.5	81	73	79	5	29.77
9/3/2019 4:30	93.2	31.8	478.4	117.1	81	73	79	2	29.77
9/3/2019 5:00	93.6	31.6	475.8	114.7	81	73	79	2	29.77
9/3/2019 5:30	94.1	31.5	489.4	115.3	81	73	79	2	29.77
9/3/2019 6:00	93.9	31.5	482.5	115.4	81	73	79	2	29.77
9/3/2019 6:30	95.4	32	492.9	119.2	81	75	84	3	29.8
9/3/2019 7:00	99.5	33.9	532.3	134.7	81	75	84	3	29.8
9/3/2019 7:30	105.2	33.8	564	138.9	82	75	79	8	29.8
9/3/2019 8:00	113.1	32.7	872.5	205.5	84	75	74	9	29.83
9/3/2019 8:30	129.4	31.4	810.1	211.8	84	75	74	9	29.83
9/3/2019 9:00	118.1	31	725.7	195	84	75	74	9	29.83
9/3/2019 9:30	118.1	31	711.6	191.6	86	75	70	12	29.83
9/3/2019 10:00	120	31.8	742.8	205.8	86	75	70	9	29.83
9/3/2019 10:30	120.7	32.3	762.2	215	88	75	66	8	29.83
9/3/2019 11:00	120	32.3	758.9	215.6	90	75	62	7	29.83
9/3/2019 11:30	119	32.3	756.6	215.6	88	73	62	8	29.83
9/3/2019 12:00	119.4	32.4	765.8	217.7	90	75	62	8	29.8
9/3/2019 12:30	118.3	32	747.5	209.7	90	75	62	8	29.8
9/3/2019 13:00	116.9	31.5	725.5	200.5	88	73	62	8	29.77
9/3/2019 13:30	116	31.9	735.4	205.4	90	73	59	7	29.77
9/3/2019 14:00	119.5	32.1	759.6	213.5	90	73	59	5	29.77
9/3/2019 14:30	111.2	31.6	684.4	199.8	90	73	59	6	29.77
9/3/2019 15:00	120.3	32.7	816.3	231.5	90	75	62	8	29.74
9/3/2019 15:30	120.2	32.4	744.6	212	90	73	59	7	29.74
9/3/2019 16:00	119.4	31.8	730.3	201.3	90	73	59	7	29.74
9/3/2019 16:30	119.3	31.6	704.8	191.5	88	72	58	5	29.74
9/3/2019 17:00	119.5	30.8	693.3	180.4	88	73	62	7	29.74
9/3/2019 17:30	117.1	30.3	658.3	170.9	88	75	66	8	29.74
9/3/2019 18:00	117.1	31	685.9	181.8	88	73	62	9	29.74
9/3/2019 18:30	115.3	31	673	180	86	73	66	9	29.77
9/3/2019 19:00	107.9	30.8	629.5	168.1	86	75	70	9	29.77
9/3/2019 19:30	84.1	32.2	546.3	119.9	84	77	79	8	29.77
9/3/2019 20:00	97.3	32.5	545.9	119.4	84	77	79	10	29.8
9/3/2019 20:30	96.3	32	520	116.8	84	77	79	10	29.8
9/3/2019 21:00	96.7	32.6	537.3	118	84	77	79	12	29.8
9/3/2019 21:30	95.1	32.9	535.5	123.6	84	77	79	10	29.8
9/3/2019 22:00	95.9	32.5	529.2	119.9	84	75	74	10	29.83
9/3/2019 22:30	97.3	32	518.8	116.1	84	75	74	10	29.83
9/3/2019 23:00	96.6	32	512.9	120.2	82	75	79	8	29.83
9/3/2019 23:30	96.8	32.2	519.5	118.3	82	73	74	9	29.8
9/4/2019 0:00	92.4	32.1	501.6	116.7	82	73	74	9	29.8
9/4/2019 0:30	86.1	31.4	454.3	111.5	82	72	70	10	29.8
9/4/2019 1:00	87.1	31.7	461	114.9	82	72	70	7	29.8
9/4/2019 2:00	87	31.6	455.7	113.1	81	72	74	5	29.8
9/4/2019 2:30	86.6	31.5	453.7	111.8	82	73	74	6	29.8
9/4/2019 3:00	91.9	31.4	479.6	114.6	81	73	79	2	29.8
9/4/2019 3:30	91.4	31.1	459.9	108.9	81	73	79	5	29.77
9/4/2019 4:00	90.5	31.1	458.3	110.2	81	73	79	5	29.77
9/4/2019 4:30	90.7	31.1	461.7	109.6	81	73	79	2	29.77
9/4/2019 5:00	91	31.1	465	109.4	81	73	79	2	29.77
9/4/2019 5:30	91.4	31.4	477.9	115.1	81	73	79	2	29.77
9/4/2019 6:00	92.7	31.3	468.3	112	81	73	79	2	29.77
9/4/2019 6:30	94	31.4	488	114.8	81	75	84	3	29.8
9/4/2019 7:00	93.5	30.9	517.4	114.6	81	75	84	3	29.8
9/4/2019 7:30	122.3	29.6	724.9	192.8	82	75	79	8	29.8
9/4/2019 8:00	116.5	29	653.9	162.5	84	75	74	9	29.83
9/4/2019 8:30	111.7	28.9	634.4	156.2	84	75	74	9	29.83
9/4/2019 9:00	110.3	29.1	640.5	159.6	84	75	74	9	29.83
9/4/2019 9:30	109.8	29.2	639.6	159.3	86	75	70	12	29.83
9/4/2019 10:00	84.9	30.5	580	116.9	86	75	70	9	29.83
9/4/2019 10:30	111.6	29.8	688.1	174	88	75	66	8	29.83
9/4/2019 11:00	112.4	30.3	657	172.6	90	75	62	7	29.83
9/4/2019 11:30	116.3	30.5	673.2	174.7	88	73	62	8	29.83
9/4/2019 12:00	117.1	31.1	701.2	185.8	90	75	62	8	29.8
9/4/2019 12:30	115.8	30.8	681.9	182.5	90	75	62	8	29.8
9/4/2019 13:00	115.6	30.5	662.2	174.9	88	73	62	8	29.77
9/4/2019 13:30	116.8	30.8	681.1	180.9	90	73	59	7	29.77
9/4/2019 14:00	117.7	31	687.7	183.8	90	73	59	5	29.77
9/4/2019 14:30	118.6	31.3	705.7	191	90	73	59	6	29.77
9/4/2019 15:00	119.2	31.3	708.3	190.2	90	75	62	8	29.74
9/4/2019 15:30	120.8	32	730.3	200.7	90	73	59	7	29.74
9/4/2019 16:00	120.9	32	734.1	202.4	90	73	59	7	29.74
9/4/2019 16:30	118.2	30.6	676.8	178.8	88	72	58	5	29.74
9/4/2019 17:00	116.9	30.2	662.4	171.2	88	73	62	7	29.74
9/4/2019 17:30	115.6	29.4	651.6	165	88	75	66	8	29.74
9/4/2019 18:00	107.6	29.1	599.4	147.8	88	73	62	9	29.74
9/4/2019 18:30	93.8	30.7	597.3	137.6	86	73	66	9	29.77
9/4/2019 19:00	107.6	30	665.1	169.6	86	75	70	9	29.77
9/4/2019 19:30	84.2	30.7	528.6	107.8	84	77	79	8	29.77
9/4/2019 20:00	95.2	31	521.1	107	84	77	79	10	29.8
9/4/2019 20:30	94.4	31.2	522.4	109.5	84	77	79	10	29.8
9/4/2019 21:00	93.7	31.1	502	103.7	84	77	79	12	29.8
9/4/2019 21:30	92.6	30.6	484.4	98.7	84	77	79	10	29.8
9/4/2019 22:00	94	30.8	515.2	106.1	84	75	74	10	29.83
9/4/2019 22:30	93.7	30.4	486.2	97.9	84	75	74	10	29.83
9/4/2019 23:00	94.4	30.5	489.2	97.9	82	75	79	8	29.83
9/4/2019 23:30	94.5	30.6	487.9	98	82	73	74	9	29.8
9/5/2019 0:00	92.5	30.8	484.9	100	82	73	74	9	29.8
9/5/2019 0:30	88.3	30.7	453	100.4	82	72	70	10	29.8
9/5/2019 1:00	88.4	30.8	457.9	99.9	82	72	70	7	29.8
9/5/2019 1:30	87	30.8	441.8	104.4	81	72	74	5	29.8
9/5/2019 2:00	87.4	30.8	447.8	105	81	72	74	5	29.8
9/5/2019 2:30	87	30.9	447.3	105.1	82	73	74	6	29.8
9/5/2019 3:00	89.3	31	456.6	104.4	81	73	79	2	29.8
9/5/2019 3:30	91.5	31.1	470.6	101.9	81	73	79	5	29.77
9/5/2019 4:00	91.1	30.9	459.6	99.3	81	73	79	5	29.77
9/5/2019 4:30	90.9	30.7	456.5	98.4	81	73	79	2	29.77
9/5/2019 5:00	90.5	30.6	453.9	96.9	81	73	79	2	29.77
9/5/2019 5:30	90.9	30.7	469.1	98.6	81	73	79	2	29.77
9/5/2019 6:00	90.1	30.6	463.2	97.6	81	73	79	2	29.77
9/5/2019 6:30	90.2	30.5	465.2	96.6	81	75	84	3	29.8
9/5/2019 7:00	95.1	31.1	522.3	109.7	81	75	84	3	29.8
9/5/2019 7:30	123.2	31.2	795.8	204.3	82	75	79	8	29.8
9/5/2019 8:00	117.4	30.9	689.3	185.4	84	75	74	9	29.83
9/5/2019 8:30	114.7	31	686.8	183.1	84	75	74	9	29.83
9/5/2019 9:00	113.8	31.2	693.1	187.1	84	75	74	9	29.83
9/5/2019 9:30	114	31.2	707.5	189.5	86	75	70	12	29.83
9/5/2019 10:00	114.5	30.7	694.5	182	86	75	70	9	29.83
9/5/2019 10:30	112.9	30.5	676.5	175.2	88	75	66	8	29.83
9/5/2019 11:00	117.5	32	727.1	197.8	90	75	62	7	29.83
9/5/2019 11:30	117.7	31.8	721.3	195.5	88	73	62	8	29.83
9/5/2019 12:00	117.5	32.1	767.1	212.6	90	75	62	8	29.8
9/5/2019 12:30	114.4	31.3	707.4	192.9	90	75	62	8	29.8
9/5/2019 13:00	115.5	31.1	689.8	184.8	88	73	62	8	29.77
9/5/2019 13:30	116.8	31.7	728.3	199.6	90	73	59	7	29.77
9/5/2019 14:00	117.6	31.5	711.8	193.2	90	73	59	5	29.77
9/5/2019 14:30	118.3	31.9	727.5	199.2	90	73	59	6	29.77
9/5/2019 15:00	118.8	32.2	744.6	207.9	90	75	62	8	29.74
9/5/2019 15:30	118	32.2	744.7	210.4	90	73	59	7	29.74
9/5/2019 16:00	116.5	31.4	719.1	197.6	90	73	59	7	29.74
9/5/2019 16:30	114.1	30.9	697.7	191	88	72	58	5	29.74
9/5/2019 17:00	116.9	31.3	716.5	194.6	88	73	62	7	29.74
9/5/2019 17:30	114.1	30.4	688.3	182.7	88	75	66	8	29.74
9/5/2019 18:00	92	30.2	592.9	131	88	73	62	9	29.74
9/5/2019 18:30	113.6	30.8	736.4	196.2	86	73	66	9	29.77
9/5/2019 19:00	104.8	30.2	623.1	162.7	86	75	70	9	29.77
9/5/2019 19:30	85.9	32	564	122.4	84	77	79	8	29.77
9/5/2019 20:00	95.9	32.3	555.6	123	84	77	79	10	29.8
9/5/2019 20:30	95.1	32.2	554.5	120.9	84	77	79	10	29.8
9/5/2019 21:00	93.6	32.1	536	117	84	77	79	12	29.8
9/5/2019 21:30	92.2	32.1	528.4	115.3	84	77	79	10	29.8
9/5/2019 22:00	92.9	31.4	516.5	109.7	84	75	74	10	29.83
9/5/2019 22:30	94.6	31	509.2	106.5	84	75	74	10	29.83
9/5/2019 23:00	93.3	31	502.4	105	82	75	79	8	29.83
9/5/2019 23:30	93.7	31.2	508.8	107.5	82	73	74	9	29.8
9/6/2019 0:00	90.5	31.1	488	106.2	82	73	74	9	29.8
9/6/2019 0:30	85.1	30.7	450.7	104	82	72	70	10	29.8
9/6/2019 1:00	85	30.7	450.6	104.9	82	72	70	7	29.8
9/6/2019 1:30	85.4	30.7	451.3	103.4	81	72	74	5	29.8
9/6/2019 2:00	84.8	30.7	447.6	106.6	81	72	74	5	29.8
9/6/2019 2:30	84.5	30.6	446.4	107.4	82	73	74	6	29.8
9/6/2019 3:00	86.8	30.3	450.4	102.6	81	73	79	2	29.8
9/6/2019 3:30	87.9	30.1	447.5	97	81	73	79	5	29.77
9/6/2019 4:00	86.2	29.3	425.5	93.9	81	73	79	5	29.77
9/6/2019 4:30	85.3	29	412.7	93	81	73	79	2	29.77
9/6/2019 5:00	85.6	29.1	413.1	93.2	81	73	79	2	29.77
9/6/2019 5:30	86	29.6	439.1	94.5	81	73	79	2	29.77
9/6/2019 6:00	85.8	29.8	449.8	95.2	81	73	79	2	29.77
9/6/2019 6:30	86.1	29.9	454.3	96	81	75	84	3	29.8
9/6/2019 7:00	90.7	30.4	504	107.7	81	75	84	3	29.8
9/6/2019 7:30	119.2	29.7	695.2	177.8	82	75	79	8	29.8
9/6/2019 8:00	114.1	29.7	657.9	169.6	84	75	74	9	29.83
9/6/2019 8:30	111.4	30.3	668.4	176.6	84	75	74	9	29.83
9/6/2019 9:00	110.5	30.6	670	179.4	84	75	74	9	29.83
9/6/2019 9:30	110.2	30.7	675.8	182.4	86	75	70	12	29.83
9/6/2019 10:00	111.8	31.1	690.3	188.6	86	75	70	9	29.83
9/6/2019 10:30	113.1	31.4	706.2	195	88	75	66	8	29.83
9/6/2019 11:00	113.4	31.5	709	195.8	90	75	62	7	29.83
9/6/2019 11:30	113.1	31.4	704.4	194	88	73	62	8	29.83
9/6/2019 12:00	113.3	31.3	698.6	192.5	90	75	62	8	29.8
9/6/2019 12:30	112.6	31.2	694.7	190.7	90	75	62	8	29.8
9/6/2019 13:00	113.1	31.4	698.5	192.4	88	73	62	8	29.77
9/6/2019 13:30	113.5	31.4	680.9	187.8	90	73	59	7	29.77
9/6/2019 14:00	115	31.2	682.2	184.9	90	73	59	5	29.77
9/6/2019 14:30	115.8	31.2	686.2	185.2	90	73	59	6	29.77
9/6/2019 15:00	115.9	31.5	698.9	190.8	90	75	62	8	29.74
9/6/2019 15:30	116.1	31.4	699.2	190.5	90	73	59	7	29.74
9/6/2019 16:00	115.5	31	681.8	182.3	90	73	59	7	29.74
9/6/2019 16:30	113.9	30.9	680.2	182.2	88	72	58	5	29.74
9/6/2019 17:00	113.9	30.3	655.9	171.9	88	73	62	7	29.74
9/6/2019 17:30	112.4	29.7	644.4	164.9	88	75	66	8	29.74
9/6/2019 18:00	87.7	30.7	588.1	120.2	88	73	62	9	29.74
9/6/2019 18:30	100.7	31.6	620.4	131.8	86	73	66	9	29.77
9/6/2019 19:00	104.4	31.2	567.6	118.4	86	75	70	9	29.77
9/6/2019 19:30	92.9	31.2	516.3	107.8	84	77	79	8	29.77
9/6/2019 20:00	95.3	32.1	542.3	115.8	84	77	79	10	29.8
9/6/2019 20:30	96.4	32.3	552.2	118.3	84	77	79	10	29.8
9/6/2019 21:00	94.8	32.5	566.1	125.7	84	77	79	12	29.8
9/6/2019 21:30	92.7	32.3	543	119	84	77	79	10	29.8
9/6/2019 22:00	94.2	32	537.1	116.1	84	75	74	10	29.83
9/6/2019 22:30	96	31.8	530	114.4	84	75	74	10	29.83
9/6/2019 23:00	95.8	31.8	540.2	116.6	82	75	79	8	29.83
9/6/2019 23:30	94.1	31.7	516.2	112.8	82	73	74	9	29.8
9/7/2019 0:00	91.1	31.7	504.7	112.4	82	73	74	9	29.8
9/7/2019 0:30	86	31.1	464.5	106.8	82	72	70	10	29.8
9/7/2019 1:00	86.4	30.8	459.2	105.6	82	72	70	7	29.8
9/7/2019 1:30	85.9	30.7	452	104.7	81	72	74	5	29.8
9/7/2019 2:00	85.5	30.7	464.5	104.2	81	72	74	5	29.8
9/7/2019 2:30	84.9	30.4	443	101.7	82	73	74	6	29.8
9/7/2019 3:00	85.8	30.6	449.6	104.8	81	73	79	2	29.8
9/7/2019 3:30	89.3	30.8	471.5	102.8	81	73	79	5	29.77
9/7/2019 4:00	88.9	30.8	461.8	103	81	73	79	5	29.77
9/7/2019 4:30	89.5	30.9	472.9	104.6	81	73	79	2	29.77
9/7/2019 5:00	87.6	30.9	460.2	104.3	81	73	79	2	29.77
9/7/2019 5:30	85	30.7	448.9	108	81	73	79	2	29.77
9/7/2019 6:00	85	30.8	449.9	106.4	81	73	79	2	29.77
9/7/2019 6:30	86.7	30.9	472.9	106.4	81	75	84	3	29.8
9/7/2019 7:00	90.9	31.2	498.1	107.6	81	75	84	3	29.8
9/7/2019 7:30	105.6	32	581.6	125.7	82	75	79	8	29.8
9/7/2019 8:00	106.5	31.5	578.6	142.4	84	75	74	9	29.83
9/7/2019 8:30	108.2	30.6	681.8	183.9	84	75	74	9	29.83
9/7/2019 9:00	98	30.8	613.3	156.9	84	75	74	9	29.83
9/7/2019 9:30	90.8	33.2	626.3	140.2	86	75	70	12	29.83
9/7/2019 10:00	108	33.7	630.7	144	86	75	70	9	29.83
9/7/2019 10:30	108.3	34	629	143.8	88	75	66	8	29.83
9/7/2019 11:00	108.3	34	629.8	144	90	75	62	7	29.83
9/7/2019 11:30	106.3	33.6	626.8	143.9	88	73	62	8	29.83
9/7/2019 12:00	105.1	33.7	622.2	143.6	90	75	62	8	29.8
9/7/2019 12:30	105.4	33.8	622.7	143.9	90	75	62	8	29.8
9/7/2019 13:00	105.3	34	618.9	143.8	88	73	62	8	29.77
9/7/2019 13:30	104.1	33.6	613.5	141.6	90	73	59	7	29.77
9/7/2019 14:00	104.1	33.6	613	140.5	90	73	59	5	29.77
9/7/2019 14:30	104.1	33.4	608.4	137.6	90	73	59	6	29.77
9/7/2019 15:00	104.2	33.6	613.3	141	90	75	62	8	29.74
9/7/2019 15:30	103.6	33.5	614.3	139.6	90	73	59	7	29.74
9/7/2019 16:00	103.9	33.6	606.5	139.5	90	73	59	7	29.74
9/7/2019 16:30	102.8	33.2	591.6	134	88	72	58	5	29.74
9/7/2019 17:00	101.7	32.7	574.1	126.5	88	73	62	7	29.74
9/7/2019 17:30	100.9	32.5	558.3	122.3	88	75	66	8	29.74
9/7/2019 18:00	103.4	32.5	585.4	127.4	88	73	62	9	29.74
9/7/2019 18:30	101.5	32.3	563.2	122.1	86	73	66	9	29.77
9/7/2019 19:00	98	32.4	548	120.2	86	75	70	9	29.77
9/7/2019 19:30	93.6	32.4	531.1	122.1	84	77	79	8	29.77
9/7/2019 20:00	91.9	32.1	515.2	120.6	84	77	79	10	29.8
9/7/2019 20:30	90.1	31.6	500.4	117.4	84	77	79	10	29.8
9/7/2019 21:00	87.6	30.8	474	111.4	84	77	79	12	29.8
9/7/2019 21:30	85.1	29.9	443.7	102.7	84	77	79	10	29.8
9/7/2019 22:00	85.7	29.5	439.9	99.2	84	75	74	10	29.83
9/7/2019 22:30	88	29.4	437.2	98.2	84	75	74	10	29.83
9/7/2019 23:00	88.2	29.4	440.6	97.6	82	75	79	8	29.83
9/7/2019 23:30	87.9	29.5	433.1	98.4	82	73	74	9	29.8
9/8/2019 0:00	85.6	29.5	423.8	97.6	82	73	74	9	29.8
9/8/2019 0:30	80.6	29.4	402.2	94.4	82	72	70	10	29.8
9/8/2019 1:00	81	29.6	408.3	96	82	72	70	7	29.8
9/8/2019 1:30	80.7	29.6	409.1	96.2	81	72	74	5	29.8
9/8/2019 2:00	81	29.5	409.6	96	81	72	74	5	29.8
9/8/2019 2:30	80.8	29.5	404.5	96	82	73	74	6	29.8
9/8/2019 3:00	82.3	29.8	419.7	99.1	81	73	79	2	29.8
9/8/2019 3:30	85.8	30.3	433.1	104.4	81	73	79	5	29.77
9/8/2019 4:00	86	30.2	428.7	102.4	81	73	79	5	29.77
9/8/2019 4:30	85.9	30.4	430	104.2	81	73	79	2	29.77
9/8/2019 5:00	84.6	30.5	427.6	105.2	81	73	79	2	29.77
9/8/2019 5:30	82.2	30.5	421.4	104.7	81	73	79	2	29.77
9/8/2019 6:00	82	30.6	425.5	105	81	73	79	2	29.77
9/8/2019 6:30	84.7	30.8	448.9	109.1	81	75	84	3	29.8
9/8/2019 7:00	88.4	31.3	480	115.4	81	75	84	3	29.8
9/8/2019 7:30	94.9	31.8	514.5	118.8	82	75	79	8	29.8
9/8/2019 8:00	93.9	32.2	521.3	122.2	84	75	74	9	29.83
9/8/2019 8:30	93.1	32.5	528.1	128.1	84	75	74	9	29.83
9/8/2019 9:00	96.6	32.6	556.5	122.1	84	75	74	9	29.83
9/8/2019 9:30	96.4	32.7	555.1	122.5	86	75	70	12	29.83
9/8/2019 10:00	97.4	33	579.6	129.8	86	75	70	9	29.83
9/8/2019 10:30	97.8	33.1	582.4	130.9	88	75	66	8	29.83
9/8/2019 11:00	97.8	33.2	575	130.7	90	75	62	7	29.83
9/8/2019 11:30	97.7	32.9	575.8	127.5	88	73	62	8	29.83
9/8/2019 12:00	98.2	33.1	575.9	129	90	75	62	8	29.8
9/8/2019 12:30	98.5	33.2	578.5	130.4	90	75	62	8	29.8
9/8/2019 13:00	99.8	33.6	593.3	136.9	88	73	62	8	29.77
9/8/2019 13:30	98.5	32.8	578.1	127.9	90	73	59	7	29.77
9/8/2019 14:00	98.2	33.2	584.7	131.6	90	73	59	5	29.77
9/8/2019 14:30	97.5	32.8	567.1	125.8	90	73	59	6	29.77
9/8/2019 15:00	95.2	31.8	537.8	115.5	90	75	62	8	29.74
9/8/2019 15:30	95.4	32	545.1	116.6	90	73	59	7	29.74
9/8/2019 16:00	93.9	31.5	528.5	111.6	90	73	59	7	29.74
9/8/2019 16:30	94.5	31.8	540	114.8	88	72	58	5	29.74
9/8/2019 17:00	95.7	32.5	560.9	122	88	73	62	7	29.74
9/8/2019 17:30	94.7	32.4	550.3	119.6	88	75	66	8	29.74
9/8/2019 18:00	94.2	32.1	536.4	115.4	88	73	62	9	29.74
9/8/2019 18:30	92.6	31.9	528.6	114.5	86	73	66	9	29.77
9/8/2019 19:00	90.1	31.7	505	117.2	86	75	70	9	29.77
9/8/2019 19:30	90	31.5	500.2	119.4	84	77	79	8	29.77
9/8/2019 20:00	90.1	31.4	498.3	119.9	84	77	79	10	29.8
9/8/2019 20:30	90.7	31.9	514	123.8	84	77	79	10	29.8
9/8/2019 21:00	90.7	31.9	515.5	123.9	84	77	79	12	29.8
9/8/2019 21:30	88.5	30.9	483.2	114.7	84	77	79	10	29.8
9/8/2019 22:00	89.4	30.8	484.1	112.2	84	75	74	10	29.83
9/8/2019 22:30	91.7	31.2	509.4	110.5	84	75	74	10	29.83
9/8/2019 23:00	91.4	31.2	505.2	109.8	82	75	79	8	29.83
9/8/2019 23:30	90.6	30.9	493.7	112.1	82	73	74	9	29.8
9/9/2019 0:00	88.2	30.8	476.9	112.2	82	73	74	9	29.8
9/9/2019 0:30	82.1	30.3	431.5	103.6	82	72	70	10	29.8
9/9/2019 1:00	83.1	30.4	440.4	105.4	82	72	70	7	29.8
9/9/2019 1:30	83.5	30.6	439.5	107.5	81	72	74	5	29.8
9/9/2019 2:00	83.3	30.7	444.2	108	81	72	74	5	29.8
9/9/2019 2:30	83.4	30.7	444.7	108.2	82	73	74	6	29.8
9/9/2019 3:00	83.4	30.6	442.9	107.8	81	73	79	2	29.8
9/9/2019 3:30	85.7	30.6	447.7	109	81	73	79	5	29.77
9/9/2019 4:00	85.4	30.5	436.9	106.3	81	73	79	5	29.77
9/9/2019 4:30	85.3	30.4	433.2	105.3	81	73	79	2	29.77
9/9/2019 5:00	85.8	30.6	443.2	107.4	81	73	79	2	29.77
9/9/2019 5:30	85.3	30.8	453.4	109.9	81	73	79	2	29.77
9/9/2019 6:00	85.8	31	464.8	112.8	81	73	79	2	29.77
9/9/2019 6:30	90.2	31.4	510.3	117.9	81	75	84	3	29.8
9/9/2019 7:00	101.5	32.5	576.8	126.8	81	75	84	3	29.8
9/9/2019 7:30	122.2	31.2	736	199.5	82	75	79	8	29.8
9/9/2019 8:00	120.4	30.9	710.1	188.6	84	75	74	9	29.83
9/9/2019 8:30	114.3	30.7	679.3	180.4	84	75	74	9	29.83
9/9/2019 9:00	112.2	30.8	680.3	180	84	75	74	9	29.83
9/9/2019 9:30	111.6	30.9	680.7	181	86	75	70	12	29.83
9/9/2019 10:00	112.5	31	688.4	184.6	86	75	70	9	29.83
9/9/2019 10:30	113.2	30.9	687.4	184.3	88	75	66	8	29.83
9/9/2019 11:00	112.9	30.8	679.2	181.4	90	75	62	7	29.83
9/9/2019 11:30	113.1	30.5	666.8	176.9	88	73	62	8	29.83
9/9/2019 12:00	114.2	30.6	665.9	175.9	90	75	62	8	29.8
9/9/2019 12:30	115.6	31	674.7	179.4	90	75	62	8	29.8
9/9/2019 13:00	116.3	31.1	687.7	183.6	88	73	62	8	29.77
9/9/2019 13:30	116.5	31.2	692.6	184.6	90	73	59	7	29.77
9/9/2019 14:00	116.8	31.4	697.2	186.7	90	73	59	5	29.77
9/9/2019 14:30	116.7	31.4	704.7	190.1	90	73	59	6	29.77
9/9/2019 15:00	117.8	31.7	731.1	198.3	90	75	62	8	29.74
9/9/2019 15:30	116.7	31.5	703.7	191.5	90	73	59	7	29.74
9/9/2019 16:00	115.9	31.4	699.4	190.9	90	73	59	7	29.74
9/9/2019 16:30	115.4	31.2	697	187.2	88	72	58	5	29.74
9/9/2019 17:00	115.1	31.2	686.2	185.8	88	73	62	7	29.74
9/9/2019 17:30	115.1	31	674.8	179.8	88	75	66	8	29.74
9/9/2019 18:00	113.5	30.2	652.9	170	88	73	62	9	29.74
9/9/2019 18:30	108.1	29.6	622.6	159.7	86	73	66	9	29.77
9/9/2019 19:00	86.3	32.2	601.2	131.3	86	75	70	9	29.77
9/9/2019 19:30	93	32	536.9	118.8	84	77	79	8	29.77
9/9/2019 20:00	91.4	31.8	517.8	111.1	84	77	79	10	29.8
9/9/2019 20:30	93.3	32.4	527.8	115.5	84	77	79	10	29.8
9/9/2019 21:00	95.1	33	537.6	119.3	84	77	79	12	29.8
9/9/2019 21:30	94.4	33.3	545.9	122.9	84	77	79	10	29.8
9/9/2019 22:00	95.6	33.2	553.9	123.9	84	75	74	10	29.83
9/9/2019 22:30	98.6	33.1	561.6	125.9	84	75	74	10	29.83
9/9/2019 23:00	97.4	32.7	542.4	119.1	82	75	79	8	29.83
9/9/2019 23:30	96.3	32.5	527	115.2	82	77	84	9	29.86
9/10/2019 0:00	93.1	32.7	508.1	113.1	82	77	84	7	29.86
9/10/2019 0:30	86	32.1	472.3	105.2	82	77	84	9	29.86
9/10/2019 1:00	86.3	32.1	473.3	104.5	82	77	84	9	29.83
9/10/2019 1:30	85.9	31.9	463.7	103.5	82	77	84	10	29.83
9/10/2019 2:00	85.6	31.8	458.2	102	82	75	79	10	29.83
9/10/2019 2:30	86	31.7	451.2	100.6	82	75	79	12	29.83
9/10/2019 3:00	87.6	31.6	457.1	100.2	82	75	79	9	29.83
9/10/2019 3:30	90.4	31.5	463.6	99.8	82	77	84	10	29.8
9/10/2019 4:00	90.1	31.4	456.5	97.6	82	75	79	10	29.8
9/10/2019 4:30	90	31.5	458.2	98.7	81	75	84	9	29.83
9/10/2019 5:00	89.9	31.6	459.8	99	82	75	79	10	29.83
9/10/2019 5:30	90.9	31.7	478.8	102.2	81	75	84	9	29.83
9/10/2019 6:00	89.6	31.6	472.1	100.5	82	75	79	12	29.86
9/10/2019 6:30	89.7	31.5	476.4	101.3	82	75	79	9	29.86
9/10/2019 7:00	93.1	31.8	523.2	111	82	77	84	10	29.86
9/10/2019 7:30	120.6	31	752	206.6	82	77	84	10	29.86
9/10/2019 8:00	118.1	30.6	688.4	179.9	82	77	84	10	29.89
9/10/2019 8:30	115.4	30.6	676.6	175.3	84	77	79	10	29.89
9/10/2019 9:00	113.7	30.7	680	177.1	84	77	79	12	29.89
9/10/2019 9:30	113.6	30.9	688.9	181.3	84	77	79	10	29.89
9/10/2019 10:00	113.5	31	693.2	183.3	86	77	74	8	29.89
9/10/2019 10:30	114.8	31.3	698.8	186.5	86	77	74	10	29.89
9/10/2019 11:00	115.7	31.5	714.1	190.8	88	77	70	10	29.89
9/10/2019 11:30	115.7	31.6	712.2	191.7	88	77	70	12	29.86
9/10/2019 12:00	115.4	31.7	714.5	192.9	88	77	70	13	29.86
9/10/2019 12:30	115.7	31.4	711.4	189.9	90	77	66	12	29.86
9/10/2019 13:00	114.8	31.4	697.5	187.1	90	73	59	7	29.83
9/10/2019 13:30	114.7	31.5	704.4	191	90	73	59	10	29.83
9/10/2019 14:00	115.4	31.6	712.9	191.7	91	72	52	9	29.8
9/10/2019 14:30	115.9	31.8	726.2	197.1	91	68	46	12	29.8
9/10/2019 15:00	114.2	31.4	718.5	194.4	91	72	52	10	29.77
9/10/2019 15:30	111.1	29.7	638.7	164.6	90	73	59	10	29.77
9/10/2019 16:00	89.6	30.7	579.6	127.2	90	75	62	13	29.77
9/10/2019 16:30	111.8	31.2	720.7	192.3	88	75	66	15	29.77
9/10/2019 17:00	112.9	30.7	672.9	180.9	88	77	70	14	29.77
9/10/2019 17:30	112.9	30.4	663.5	174	86	77	74	13	29.8
9/10/2019 18:00	110.3	30.3	652.1	171.7	86	77	74	13	29.8
9/10/2019 18:30	109.2	30.3	647.4	171.1	86	77	74	12	29.83
9/10/2019 19:00	102.6	29.9	603.9	157.5	84	75	74	12	29.83
9/10/2019 19:30	85.1	31.4	534.1	112.7	84	75	74	9	29.83
9/10/2019 20:00	93.1	31.7	522.8	112.1	84	75	74	13	29.86
9/10/2019 20:30	92.9	32.1	542.8	118.2	84	75	74	12	29.86
9/10/2019 21:00	91.7	32.4	541.9	120	84	73	70	10	29.86
9/10/2019 21:30	88.9	32.1	524.2	117.2	84	73	70	9	29.89
9/10/2019 22:00	88.9	31.3	495.7	107.7	82	73	74	9	29.89
9/10/2019 22:30	92.4	31.4	510.7	108	82	73	74	9	29.89
9/10/2019 23:00	91.6	31.3	504.9	107.2	82	75	79	8	29.89
9/10/2019 23:30	91.9	30.8	479.6	101.4	82	75	79	8	29.89
9/11/2019 0:00	90	30.6	471.2	99	82	75	79	7	29.89
9/11/2019 0:30	83.1	30	432.1	96.8	82	75	79	8	29.89
9/11/2019 1:00	82.9	29.8	431.5	96.3	82	77	84	8	29.89
9/11/2019 1:30	82.6	29.7	417.9	95.1	82	75	79	8	29.86
9/11/2019 2:00	82.2	29.8	422.8	95.9	81	75	84	7	29.86
9/11/2019 2:30	82.4	29.8	420.4	95.8	81	75	84	7	29.86
9/11/2019 3:00	83.8	29.7	416.2	95.1	81	75	84	6	29.86
9/11/2019 3:30	88.2	29.9	432.8	96	81	75	84	6	29.86
9/11/2019 4:00	88.1	29.8	433.4	96	81	75	84	6	29.86
9/11/2019 4:30	88.4	29.9	433.1	97.1	81	75	84	6	29.86
9/11/2019 5:00	88.5	30	434.8	97.5	81	75	84	7	29.86
9/11/2019 5:30	89.3	30.2	452.1	97.2	81	75	84	7	29.89
9/11/2019 6:00	88.4	30.2	449.2	94.9	81	75	84	5	29.89
9/11/2019 6:30	89.1	30.4	468.5	96	81	75	84	5	29.89
9/11/2019 7:00	90.3	30.7	493.9	105.1	82	75	79	6	29.89
9/11/2019 7:30	123.5	30.4	715.4	181.6	82	75	79	8	29.92
9/11/2019 8:00	122.5	30.3	684.3	171.7	84	75	74	8	29.92
9/11/2019 8:30	117.1	30.5	683	174	84	75	74	8	29.92
9/11/2019 9:00	113.5	30.7	682.7	177.1	86	75	70	9	29.95
9/11/2019 9:30	111.9	31	686.4	181.9	86	75	70	9	29.95
9/11/2019 10:00	113.8	31.3	698.8	186.9	88	73	62	9	29.95
9/11/2019 10:30	114.7	31.4	707.6	189.4	88	75	66	9	29.95
9/11/2019 11:00	114.6	31.5	709.6	191.2	88	73	62	10	29.92
9/11/2019 11:30	114.8	31.5	699.2	188.6	90	73	59	9	29.92
9/11/2019 12:00	113.2	30.7	666.7	175.2	90	75	62	8	29.89
9/11/2019 12:30	112.6	30.7	662.1	174.8	91	75	59	9	29.89
9/11/2019 13:00	113.2	30.8	668.8	177.4	91	73	55	7	29.86
9/11/2019 13:30	114.9	31.3	686	184	91	73	55	8	29.86
9/11/2019 14:00	114.3	31.2	687.2	183.6	91	73	55	8	29.83
9/11/2019 14:30	113.3	30.8	673.7	177.8	90	72	55	8	29.83
9/11/2019 15:00	113.2	30.9	676.6	178.4	90	73	59	14	29.8
9/11/2019 15:30	112	30.4	665.5	172.7	90	77	66	16	29.8
9/11/2019 16:00	110.1	29.6	647.2	163.9	88	75	66	15	29.8
9/11/2019 16:30	86.9	30.3	583.2	116.1	88	75	66	12	29.8
9/11/2019 17:00	101.7	30.9	617	129.6	86	73	66	12	29.8
9/11/2019 17:30	104.1	29.7	558.7	111.5	86	73	66	8	29.8
9/11/2019 18:00	101.5	29.3	540.3	104.1	86	73	66	10	29.8
9/11/2019 18:30	101.7	29.8	543.9	105.8	86	72	62	8	29.8
9/11/2019 19:00	97.8	29.8	515.9	102.1	86	73	66	7	29.83
9/11/2019 19:30	87.1	29.5	452.7	90.8	84	75	74	8	29.83
9/11/2019 20:00	91.5	31.7	509	108.4	84	75	74	8	29.86
9/11/2019 20:30	92.8	32.4	534	116.8	84	75	74	8	29.86
9/11/2019 21:00	92.4	32.1	520.1	112.2	84	77	79	10	29.86
9/11/2019 21:30	91.4	31.6	520.8	110	82	75	79	6	29.86
9/11/2019 22:00	90.9	31	496.8	103.6	84	75	74	8	29.86
9/11/2019 22:30	93.1	31.1	490.3	102.2	82	77	84	8	29.86
9/11/2019 23:00	93.1	31.1	492.8	102.5	82	77	84	8	29.89
9/11/2019 23:30	93.3	31	489.6	102.4	82	75	79	8	29.89
9/12/2019 0:00	90.3	30.9	476	101.7	82	75	79	7	29.89
9/12/2019 0:30	84	30.1	422.8	98.1	82	75	79	8	29.89
9/12/2019 1:00	84.1	29.8	412.7	94	82	77	84	8	29.89
9/12/2019 1:30	84.1	29.5	405.6	92.4	82	75	79	8	29.86
9/12/2019 2:00	83.7	29.6	405.5	92.3	81	75	84	7	29.86
9/12/2019 2:30	83.6	29.7	409	93.1	81	75	84	7	29.86
9/12/2019 3:00	85.1	30	426.5	98.3	81	75	84	6	29.86
9/12/2019 3:30	88.2	30.2	431	99.1	81	75	84	6	29.86
9/12/2019 4:00	88	30.3	435.4	100.3	81	75	84	6	29.86
9/12/2019 4:30	87.9	30.4	439.6	101.6	81	75	84	6	29.86
9/12/2019 5:00	87.3	30.5	433.2	102	81	75	84	7	29.86
9/12/2019 5:30	89	30.9	462.9	102.2	81	75	84	7	29.89
9/12/2019 6:00	85.4	30.4	442.8	99	81	75	84	5	29.89
9/12/2019 6:30	84.7	30.4	450.3	98	81	75	84	5	29.89
9/12/2019 7:00	88.7	30.8	479.8	103.5	82	75	79	6	29.89
9/12/2019 7:30	111.9	30.9	707.3	184.7	82	75	79	8	29.92
9/12/2019 8:00	114.1	30.3	672.1	176.9	84	75	74	8	29.92
9/12/2019 8:30	110.5	30.1	645.6	166.2	84	75	74	8	29.92
9/12/2019 9:00	109.9	30.3	641.1	167.5	86	75	70	9	29.95
9/12/2019 9:30	110.4	30.4	657.9	170.1	86	75	70	9	29.95
9/12/2019 10:00	110.1	30.2	659.6	170	88	73	62	9	29.95
9/12/2019 10:30	99.7	30.8	616	149.2	88	75	66	9	29.95
9/12/2019 11:00	111.3	32.1	754.2	196.4	88	73	62	10	29.92
9/12/2019 11:30	114.6	30.8	690.1	184.4	90	73	59	9	29.92
9/12/2019 12:00	113.8	30	659.6	171.3	90	75	62	8	29.89
9/12/2019 12:30	113.7	30	648.9	169	91	75	59	9	29.89
9/12/2019 13:00	113.5	30.3	653.8	172.7	91	73	55	7	29.86
9/12/2019 13:30	115.7	31.3	692.1	188.3	91	73	55	8	29.86
9/12/2019 14:00	116.1	31.1	687.5	186.1	91	73	55	8	29.83
9/12/2019 14:30	116.5	31.4	703.8	191.3	90	72	55	8	29.83
9/12/2019 15:00	112.5	31.3	690.1	190.2	90	73	59	14	29.8
9/12/2019 15:30	116.2	31.5	767.8	200	90	77	66	16	29.8
9/12/2019 16:00	113.5	31.2	698.6	187.2	88	75	66	15	29.8
9/12/2019 16:30	113.2	31.4	706.2	189.3	88	75	66	12	29.8
9/12/2019 17:00	112.8	31.1	700.7	185.6	86	73	66	12	29.8
9/12/2019 17:30	112.1	30.9	690.8	182.3	86	73	66	8	29.8
9/12/2019 18:00	106.8	30.7	689.6	184.8	86	73	66	10	29.8
9/12/2019 18:30	108.8	30.4	669.8	177.9	86	72	62	8	29.8
9/12/2019 19:00	90.2	31.1	581.6	140.4	86	73	66	7	29.83
9/12/2019 19:30	87.9	32.6	555.4	123.8	84	75	74	8	29.83
9/12/2019 20:00	91.3	32.3	513.5	112.8	84	75	74	8	29.86
9/12/2019 20:30	91.9	32.6	523.1	115.1	84	75	74	8	29.86
9/12/2019 21:00	92.1	32.7	525.4	116.4	84	77	79	10	29.86
9/12/2019 21:30	90.8	32.7	518.5	115.6	82	75	79	6	29.86
9/12/2019 22:00	91.3	32.3	516.9	113.3	84	75	74	8	29.86
9/12/2019 22:30	94.2	32.1	512.5	110.9	82	77	84	8	29.86
9/12/2019 23:00	93.7	32.3	515.2	112.8	82	77	84	8	29.89
9/12/2019 23:30	93.3	32.1	507.6	110.6	82	77	84	3	29.89
9/13/2019 0:00	90.4	31.7	483.3	105.7	82	77	84	6	29.86
9/13/2019 0:30	84.4	31.3	442.4	97.4	82	77	84	6	29.86
9/13/2019 1:00	84.8	31.5	454.7	99.6	82	77	84	7	29.86
9/13/2019 1:30	84.4	31.4	447	99	82	77	84	7	29.86
9/13/2019 2:00	84.2	31.3	445.5	97.8	82	77	84	5	29.86
9/13/2019 2:30	84	31.3	441.4	97.6	82	77	84	3	29.86
9/13/2019 3:00	85.5	31.3	455.3	98.5	82	77	84	5	29.86
9/13/2019 3:30	88.7	31.4	468.3	101.1	81	77	89	5	29.86
9/13/2019 4:00	88.1	31.2	451.8	97.4	81	77	89	6	29.86
9/13/2019 4:30	88.3	31	449.3	96	81	77	89	6	29.83
9/13/2019 5:00	89.1	30.9	446.7	95.6	81	77	89	6	29.83
9/13/2019 5:30	90.2	31.1	467.6	98.4	81	77	89	5	29.83
9/13/2019 6:00	90	31.1	462	96.4	81	77	89	6	29.86
9/13/2019 6:30	90.1	31.1	469.1	98	82	77	84	6	29.86
9/13/2019 7:00	93.4	31.4	514.3	106.7	82	77	84	5	29.86
9/13/2019 7:30	114.2	31.1	736	192.9	82	77	84	6	29.89
9/13/2019 8:00	116.6	30.5	678.2	177.9	82	75	79	7	29.89
9/13/2019 8:30	112.6	30.5	655.9	170.4	84	75	74	8	29.89
9/13/2019 9:00	111.1	30.8	678.2	178.3	84	75	74	7	29.92
9/13/2019 9:30	110.7	31	678.6	180.9	86	75	70	7	29.92
9/13/2019 10:00	111.3	30.9	677	180.5	86	75	70	7	29.92
9/13/2019 10:30	111.9	30.6	666.9	174.4	86	75	70	8	29.89
9/13/2019 11:00	113	31.1	679.9	182	88	75	66	6	29.89
9/13/2019 11:30	114	31.2	698.5	187.2	88	75	66	8	29.89
9/13/2019 12:00	114.6	31.3	688	185.3	88	75	66	6	29.89
9/13/2019 12:30	113.4	30.9	673.6	178.4	90	75	62	6	29.86
9/13/2019 13:00	112.7	30.9	673.2	178.8	90	73	59	7	29.86
9/13/2019 13:30	113.1	30.8	670.5	176.5	90	73	59	7	29.83
9/13/2019 14:00	114	31	677.8	180.5	90	73	59	8	29.83
9/13/2019 14:30	113.7	30.8	672.9	177.8	90	72	55	5	29.8
9/13/2019 15:00	113.5	30.4	670.1	173.2	90	72	55	8	29.8
9/13/2019 15:30	111.9	30.3	649	170.5	90	70	52	8	29.77
9/13/2019 16:00	111.8	30.2	646.7	169.3	90	72	55	7	29.77
9/13/2019 16:30	112.6	30.6	650.7	173	90	72	55	7	29.77
9/13/2019 17:00	112.8	30.9	660.5	177.5	88	73	62	6	29.77
9/13/2019 17:30	113.2	31.2	678.1	184	88	73	62	7	29.77
9/13/2019 18:00	111.4	31.4	671.9	183.6	86	75	70	10	29.77
9/13/2019 18:30	109.1	31.1	656.1	178.9	86	77	74	12	29.8
9/13/2019 19:00	102.8	30.7	620.9	167.5	84	77	79	12	29.8
9/13/2019 19:30	82.3	32.3	531.4	119.7	84	75	74	12	29.83
9/13/2019 20:00	92	32.3	513.3	119.7	84	75	74	12	29.83
9/13/2019 20:30	90.8	32	513.2	118.4	84	77	79	12	29.86
9/13/2019 21:00	90.8	32.5	516.2	127.9	84	77	79	10	29.86
9/13/2019 21:30	90.3	32.6	512.5	128	84	77	79	10	29.86
9/13/2019 22:00	91.6	32.6	515.8	126.9	84	77	79	10	29.86
9/13/2019 22:30	94.4	32.5	517.2	124.4	84	77	79	10	29.89
9/13/2019 23:00	94.5	32.4	518.7	125.3	82	77	84	10	29.89
9/13/2019 23:30	93.3	32.2	513.5	123.4	82	75	79	12	29.86
9/14/2019 0:00	89.9	32	485	120.5	82	75	79	8	29.86
9/14/2019 0:30	84	31.5	450	111.5	82	75	79	7	29.86
9/14/2019 1:00	84.5	31.5	450.3	111.8	82	75	79	7	29.86
9/14/2019 1:30	84.8	31.4	448.7	111	82	75	79	7	29.83
9/14/2019 2:00	83.8	31	432.7	105.4	82	75	79	9	29.83
9/14/2019 2:30	83.8	30.8	426	102.6	82	75	79	7	29.8
9/14/2019 3:00	85.1	30.8	431.9	104.6	82	75	79	9	29.8
9/14/2019 3:30	88.7	31.2	452.3	109.1	82	75	79	8	29.8
9/14/2019 4:00	88.6	31.2	447.9	108.8	82	75	79	7	29.83
9/14/2019 4:30	88.6	31.1	448	108	81	75	84	2	29.83
9/14/2019 5:00	86.7	31.1	439.3	107	81	75	84	2	29.83
9/14/2019 5:30	84.1	30.9	426.5	104.8	81	75	84	2	29.83
9/14/2019 6:00	83.8	31	432.9	105.5	81	75	84	3	29.83
9/14/2019 6:30	86	31.1	453.8	106.7	81	75	84	3	29.83
9/14/2019 7:00	88.8	31.5	503.4	115.7	82	75	79	10	29.83
9/14/2019 7:30	103.1	32.4	576.3	125.5	82	75	79	8	29.86
9/14/2019 8:00	103.8	32.3	569.6	122.6	82	75	79	8	29.89
9/14/2019 8:30	101.2	31.7	580.3	121.9	82	75	79	9	29.89
9/14/2019 9:00	100.4	31.2	567.1	116.1	84	75	74	6	29.89
9/14/2019 9:30	98.7	31.3	553.2	112.8	82	77	84	5	29.89
9/14/2019 10:00	102.8	32	569.1	118.9	84	75	74	8	29.89
9/14/2019 10:30	103.2	32.5	591.9	127.9	84	75	74	9	29.89
9/14/2019 11:00	102.7	32.4	594.3	127.3	84	75	74	6	29.89
9/14/2019 11:30	103.3	33	607.6	133.6	86	75	70	5	29.89
9/14/2019 12:00	103	33.1	597.2	132.7	86	75	70	7	29.86
9/14/2019 12:30	103.1	33.1	597.7	132	86	77	74	9	29.86
9/14/2019 13:00	103.1	33.2	599.2	132.6	86	75	70	9	29.83
9/14/2019 13:30	102.3	33.3	596.4	133.4	86	75	70	9	29.83
9/14/2019 14:00	102.3	33.5	603.4	135	86	75	70	8	29.8
9/14/2019 14:30	103.2	33.7	616	138.9	86	75	70	9	29.8
9/14/2019 15:00	103	33.5	613.5	135.6	86	77	74	7	29.8
9/14/2019 15:30	101.8	32.8	586.4	127.2	86	77	74	10	29.77
9/14/2019 16:00	101.9	32.9	587	128.8	86	75	70	10	29.77
9/14/2019 16:30	101.2	33	582.2	128	86	75	70	10	29.77
9/14/2019 17:00	100.7	32.8	579.3	126.8	86	75	70	8	29.77
9/14/2019 17:30	99.8	32.6	558	120.2	86	75	70	9	29.77
9/14/2019 18:00	99.1	33.5	552.4	130.3	84	75	74	8	29.77
9/14/2019 18:30	98.9	34.5	525.6	143.1	84	75	74	8	29.8
9/14/2019 19:00	86.3	35.2	453.8	133.5	84	77	79	6	29.8
9/14/2019 19:30	81	35.2	435.8	122	84	77	79	8	29.8
9/14/2019 20:00	81.1	36.2	424.8	129.7	84	77	79	7	29.83
9/14/2019 20:30	80	33.7	334.3	97.8	84	77	79	7	29.83
9/14/2019 22:30	121.6	34.2	1088.4	253.8	82	75	79	8	29.86
9/14/2019 23:00	105.3	31.3	729.4	196.4	82	75	79	7	29.86
9/14/2019 23:30	90.8	29	495.3	142.3	82	75	79	8	29.86
9/15/2019 0:00	88	28.8	474.1	137.2	82	75	79	7	29.86
9/15/2019 0:30	86	28.6	446	133	82	75	79	6	29.83
9/15/2019 1:00	86.6	28.5	443.6	132	82	75	79	6	29.83
9/15/2019 1:30	85.5	28.3	432.1	131.9	82	75	79	8	29.8
9/15/2019 2:00	85.1	28.4	428.9	132	82	75	79	8	29.8
9/15/2019 2:30	85	28.3	429.5	130.5	82	75	79	9	29.8
9/15/2019 3:00	85.4	28	422.5	126	81	75	84	8	29.8
9/15/2019 3:30	88.8	28.1	433.4	127.1	81	75	84	8	29.8
9/15/2019 4:00	88.7	28.2	431.6	128.4	82	75	79	8	29.8
9/15/2019 4:30	88.4	28.3	433.7	129.4	82	75	79	9	29.8
9/15/2019 5:00	87.1	28.4	429.1	129.8	82	75	79	9	29.8
9/15/2019 5:30	84.3	28.4	421.5	132	82	75	79	9	29.8
9/15/2019 6:00	84.4	28.5	427.9	132	82	75	79	9	29.8
9/15/2019 6:30	87.2	28.8	458.7	134.7	82	75	79	8	29.8
9/15/2019 7:00	90.7	29	483	139.4	82	75	79	7	29.83
9/15/2019 7:30	94.5	29.1	504.8	143.1	82	75	79	10	29.83
9/15/2019 8:00	82.4	30.8	505.4	105.6	84	75	74	12	29.83
9/15/2019 8:30	95.5	31.7	542.5	114.5	84	75	74	10	29.86
9/15/2019 9:00	99.3	31.9	555.2	118.7	84	75	74	12	29.86
9/15/2019 9:30	98.9	32	549.1	118	84	75	74	9	29.86
9/15/2019 10:00	98.3	31.9	555.2	118.4	86	73	66	10	29.86
9/15/2019 10:30	97.6	31.3	533.8	111.7	86	70	58	13	29.86
9/15/2019 11:00	97.3	31.4	536.5	111.9	86	72	62	13	29.83
9/15/2019 11:30	96.3	31.2	529.5	109.3	88	70	55	12	29.83
9/15/2019 12:00	96.6	31.6	538.7	113	88	72	58	12	29.83
9/15/2019 12:30	96.3	31.6	533.7	112	88	70	55	9	29.8
9/15/2019 13:00	96.6	31.6	539.4	113.8	88	72	58	12	29.8
9/15/2019 13:30	97	31.7	536.7	113.4	90	72	55	12	29.77
9/15/2019 14:00	97.4	32	544.1	116.8	88	72	58	9	29.77
9/15/2019 14:30	97.8	32	545.7	117	88	72	58	13	29.77
9/15/2019 15:00	97.7	31.9	538.5	115.3	88	72	58	14	29.74
9/15/2019 15:30	96.1	31.3	515.8	107.3	88	72	58	12	29.74
9/15/2019 16:00	96.3	31.3	519.9	108	86	72	62	12	29.74
9/15/2019 16:30	96.3	31.5	526.3	110.1	86	72	62	12	29.74
9/15/2019 17:00	96	31.3	519.1	108.6	86	72	62	10	29.74
9/15/2019 17:30	95	30.9	501.4	103	86	72	62	12	29.74
9/15/2019 18:00	94.8	31	504.1	104.2	84	73	70	13	29.74
9/15/2019 18:30	94.8	31.1	506.3	105	84	73	70	12	29.77
9/15/2019 19:00	92.5	30.8	487.6	101.8	84	73	70	12	29.77
9/15/2019 19:30	90.1	30.5	464.7	99	84	73	70	12	29.77
9/15/2019 20:00	90.2	30.7	470.2	99.5	82	73	74	10	29.8
9/15/2019 20:30	90	30.7	473	100.7	82	73	74	10	29.8
9/15/2019 21:00	89.7	30.6	471.9	99	82	73	74	9	29.83
9/15/2019 21:30	90.1	30.8	474.8	101.8	82	73	74	8	29.83
9/15/2019 22:00	91.7	31	485.8	102.8	82	73	74	8	29.83
9/15/2019 22:30	94.3	31.1	496.8	103.3	82	75	79	9	29.83
9/15/2019 23:00	94.1	30.9	487.3	100.4	82	73	74	7	29.83
9/15/2019 23:30	93.3	30.7	479.1	99	82	73	74	8	29.83
9/16/2019 0:00	90.3	30.5	460	98.8	82	73	74	6	29.83
9/16/2019 0:30	83.7	29.9	413.5	96.1	82	73	74	8	29.83
9/16/2019 1:00	84.2	29.8	417.4	96	82	73	74	7	29.8
9/16/2019 1:30	83.7	29.6	405.5	93.5	81	73	79	6	29.8
9/16/2019 2:00	83.7	29.5	405.4	93	81	73	79	7	29.8
9/16/2019 2:30	83.1	29.4	400.9	91.7	81	75	84	6	29.77
9/16/2019 3:00	84.6	29.3	404	91.1	81	73	79	7	29.77
9/16/2019 3:30	87.4	29.5	417.4	94.6	81	73	79	8	29.77
9/16/2019 4:00	87.3	29.4	413	93	81	73	79	8	29.77
9/16/2019 4:30	87.4	29.4	412.6	93	81	75	84	8	29.77
9/16/2019 5:00	86.6	29.2	405	91.5	81	73	79	8	29.77
9/16/2019 5:30	87.4	29.4	427.7	94.3	81	73	79	7	29.77
9/16/2019 6:00	86.5	29.4	421.5	93.9	81	75	84	7	29.77
9/16/2019 6:30	90.9	29.9	472.9	99.4	81	75	84	8	29.8
9/16/2019 7:00	102.2	30.8	537.5	109.2	81	75	84	9	29.8
9/16/2019 7:30	112	30.8	602.9	141	82	75	79	9	29.8
9/16/2019 8:00	123	29.7	697	171.4	82	73	74	9	29.83
9/16/2019 8:30	86.7	31.2	582.5	121.5	82	73	74	12	29.83
9/16/2019 9:00	103.2	32.5	632	139.2	82	73	74	9	29.86
9/16/2019 9:30	108.9	31.9	596.8	129.3	84	73	70	9	29.86
9/16/2019 10:00	109.1	32.1	606.6	131.7	84	73	70	9	29.86
9/16/2019 10:30	109.5	32	605.2	130.8	86	73	66	8	29.86
9/16/2019 11:00	109.8	32.4	620.8	136.7	88	72	58	8	29.83
9/16/2019 11:30	108.9	32.5	618.8	139.4	86	72	62	9	29.83
9/16/2019 12:00	108.1	32.3	612.6	136.1	88	73	62	8	29.8
9/16/2019 12:30	109.1	32.7	625.5	141	88	72	58	7	29.8
9/16/2019 13:00	110.3	33.1	625.1	142.6	88	73	62	6	29.8
9/16/2019 13:30	111.9	33	633.1	143.2	88	73	62	8	29.77
9/16/2019 14:00	113.8	33.3	636.8	143.2	86	73	66	8	29.77
9/16/2019 14:30	114.6	33.2	638.5	143.2	90	73	59	8	29.74
9/16/2019 15:00	114.4	30.5	712.3	190.3	90	70	52	9	29.74
9/16/2019 15:30	98.4	30.1	591.1	139.8	90	68	49	6	29.74
9/16/2019 16:00	101.2	30.9	644.8	159.6	90	68	49	6	29.71
9/16/2019 16:30	114	29.7	654.2	166.8	90	68	49	6	29.71
9/16/2019 17:00	86.1	31.1	586.8	123.6	88	68	52	5	29.71
9/16/2019 17:30	110.4	30.5	678.9	178.7	88	70	55	6	29.71
9/16/2019 18:00	111.9	30.4	652.4	173.5	88	72	58	5	29.71
9/16/2019 18:30	110.4	30.2	647.8	171.6	86	72	62	6	29.74
9/16/2019 19:00	95.1	30.6	580.8	140.2	84	70	62	3	29.74
9/16/2019 19:30	90.1	31.8	547	117.3	84	73	70	3	29.74
9/16/2019 20:00	92.9	30.9	498.5	104.1	84	73	70	5	29.77
9/16/2019 20:30	91.7	30.8	490.3	102.2	84	75	74	9	29.77
9/16/2019 21:00	93.3	31.4	513.6	108.5	84	75	74	9	29.77
9/16/2019 21:30	93.2	31.8	514.9	110	84	77	79	8	29.8
9/16/2019 22:00	94.3	31.9	524.2	111.9	82	75	79	9	29.8
9/16/2019 22:30	96.1	32	528.6	112.9	82	77	84	8	29.8
9/16/2019 23:00	95.1	31.9	520.8	111.4	82	77	84	9	29.8
9/16/2019 23:30	94	31.9	512.3	110.5	82	77	84	10	29.83
9/17/2019 0:00	91.6	31.8	499.3	108	82	77	84	9	29.8
9/17/2019 0:30	87.6	31.3	459.9	99.7	82	75	79	9	29.8
9/17/2019 1:00	87.4	31.1	455.9	97.3	82	75	79	8	29.8
9/17/2019 1:30	87	31	447	96.1	82	75	79	8	29.8
9/17/2019 2:00	86.9	31	449	96.1	81	75	84	9	29.77
9/17/2019 2:30	86.6	30.8	439	94.6	81	75	84	9	29.77
9/17/2019 3:00	87.3	30.6	435.1	91.9	81	75	84	7	29.77
9/17/2019 3:30	89.7	30.7	440.3	92.8	81	75	84	6	29.77
9/17/2019 4:00	89.5	30.7	438.8	92.9	81	75	84	8	29.8
9/17/2019 4:30	89.4	30.6	436	90.8	81	75	84	7	29.8
9/17/2019 5:00	89.4	30.5	434.9	90.3	81	75	84	8	29.8
9/17/2019 5:30	88.8	30.4	444.5	91	81	75	84	8	29.8
9/17/2019 6:00	88.3	30.4	443.9	90.9	81	75	84	8	29.8
9/17/2019 6:30	88.9	30.6	451.8	93	81	77	89	7	29.83
9/17/2019 7:00	92.6	31.1	507.2	106	82	75	79	7	29.83
9/17/2019 7:30	119.8	30.6	731.6	188	82	75	79	8	29.83
9/17/2019 8:00	115.7	30.1	663.5	174.8	82	75	79	7	29.86
9/17/2019 8:30	86.3	31.2	579.2	126.5	84	75	74	9	29.86
9/17/2019 9:00	111.7	30.6	706.1	195.4	84	75	74	9	29.86
9/17/2019 9:30	112.6	30.3	662.5	173.2	84	75	74	8	29.86
9/17/2019 10:00	113.8	30.5	663	174	86	75	70	9	29.86
9/17/2019 10:30	116.4	30.6	690.3	179.4	86	73	66	8	29.86
9/17/2019 11:00	115.4	30.6	686.4	180.2	88	75	66	9	29.86
9/17/2019 11:30	114.7	30.5	675.2	177.2	90	75	62	9	29.83
9/17/2019 12:00	114.8	30.6	671.1	178.1	90	73	59	7	29.83
9/17/2019 12:30	115.1	30.6	675.6	177.6	88	73	62	6	29.83
9/17/2019 13:00	115.2	30.8	675	180.3	90	73	59	8	29.8
9/17/2019 13:30	115.2	30.7	677.7	179.8	88	73	62	8	29.8
9/17/2019 14:00	116.2	30.8	683.2	180.9	90	73	59	6	29.77
9/17/2019 14:30	116.4	30.8	687.1	181.9	90	73	59	6	29.74
9/17/2019 15:00	116.4	31	686.5	184.2	90	72	55	8	29.74
9/17/2019 15:30	116.7	31	689.5	185.6	90	73	59	8	29.74
9/17/2019 16:00	116.6	30.7	678.7	179.5	90	75	62	12	29.74
9/17/2019 16:30	114.6	30	657.5	170	90	75	62	10	29.74
9/17/2019 17:00	111.4	29.5	629.8	159.3	88	75	66	9	29.74
9/17/2019 17:30	91.2	30.9	594.1	135.6	86	77	74	10	29.74
9/17/2019 18:00	112.6	30.1	683.6	175.4	86	75	70	8	29.74
9/17/2019 18:30	85.7	32	593.8	127.9	86	77	74	9	29.77
9/17/2019 19:00	102.3	33.4	630.8	142.8	84	77	79	10	29.77
9/17/2019 19:30	97.2	33.1	573.3	132.4	84	77	79	9	29.77
9/17/2019 20:00	94.5	32.6	532	119.1	84	77	79	12	29.8
9/17/2019 20:30	93.8	32.7	521.9	115.4	84	77	79	10	29.8
9/17/2019 21:00	93.7	32.6	507	112.3	84	77	79	12	29.8
9/17/2019 21:30	91.8	32.5	502.4	113	84	77	79	10	29.83
9/17/2019 22:00	92.3	32.4	491.5	111	84	77	79	8	29.83
9/17/2019 22:30	96.1	33.5	585.5	137.3	84	75	74	9	29.83
9/17/2019 23:00	93.9	33	546.7	127.5	82	77	84	10	29.86
9/17/2019 23:30	93.2	32.5	513.2	116.7	82	77	84	9	29.83
9/18/2019 0:00	90.8	32	490	109.4	82	77	84	10	29.83
9/18/2019 0:30	86.2	31.4	453.1	99	82	77	84	8	29.83
9/18/2019 1:00	86.4	31.4	456.1	99	82	77	84	9	29.83
9/18/2019 1:30	86.6	31.3	452.8	99	82	77	84	9	29.83
9/18/2019 2:00	86.4	31.3	447.7	98.3	82	77	84	9	29.8
9/18/2019 2:30	86.2	31.1	446.1	96.1	82	77	84	9	29.8
9/18/2019 3:00	88	31.1	449.8	96.6	82	77	84	9	29.8
9/18/2019 3:30	90.8	31.3	469.8	100.6	82	77	84	8	29.8
9/18/2019 4:00	90.7	31.2	456.3	98.8	82	77	84	12	29.8
9/18/2019 4:30	90.8	31.1	455	97.5	82	77	84	9	29.8
9/18/2019 5:00	90.4	31.3	465.3	99.2	82	77	84	9	29.8
9/18/2019 5:30	91.2	31.5	476.7	102.6	82	77	84	9	29.8
9/18/2019 6:00	90	31.3	462.8	99	82	77	84	9	29.8
9/18/2019 6:30	90.8	31.5	488.3	104.1	82	77	84	10	29.83
9/18/2019 7:00	96.4	31.8	527.9	111.8	82	77	84	10	29.83
9/18/2019 7:30	122.8	31.3	714.9	188.1	82	77	84	10	29.86
9/18/2019 8:00	125.2	31	702.3	183.8	84	77	79	10	29.86
9/18/2019 8:30	118.1	31	698.6	184.4	84	77	79	9	29.86
9/18/2019 9:00	115.2	31	686.4	181.8	84	77	79	13	29.86
9/18/2019 9:30	114.6	31.1	692.9	185.1	86	77	74	9	29.86
9/18/2019 10:00	115.3	31.3	705.9	189.1	88	77	70	12	29.86
9/18/2019 10:30	116.5	31.3	699.6	188.5	86	75	70	13	29.86
9/18/2019 11:00	116.4	31.4	697	187.8	88	75	66	12	29.86
9/18/2019 11:30	116.7	31.6	703	190.9	88	75	66	15	29.83
9/18/2019 12:00	117.7	31.6	711.3	192.3	90	75	62	15	29.83
9/18/2019 12:30	118.2	31.7	709.1	193.2	90	73	59	13	29.83
9/18/2019 13:00	117.4	31.5	693.4	189.2	90	75	62	12	29.83
9/18/2019 13:30	117.1	31.3	688.5	187.1	90	75	62	12	29.8
9/18/2019 14:00	116.9	31.1	679.9	182.4	90	73	59	15	29.8
9/18/2019 14:30	117.7	31.6	708.2	191.9	90	75	62	13	29.8
9/18/2019 15:00	116.8	31.3	697.5	188.1	90	75	62	15	29.77
9/18/2019 15:30	117.4	31.8	717.9	195.1	90	75	62	16	29.77
9/18/2019 16:00	116.8	31.7	716.6	195	90	75	62	15	29.77
9/18/2019 16:30	116.4	31.4	706.2	188.8	86	75	70	14	29.77
9/18/2019 17:00	116.3	31.6	706.1	190.9	86	75	70	13	29.77
9/18/2019 17:30	114.5	31.7	747.2	204.9	86	75	70	13	29.77
9/18/2019 18:00	110.5	31.2	689.7	191.4	86	73	66	14	29.8
9/18/2019 18:30	109.7	30.9	665.9	181.6	86	73	66	14	29.8
9/18/2019 19:00	103.3	30.8	631.5	171.5	84	73	70	12	29.8
9/18/2019 19:30	84.3	32.7	592.8	133.2	84	75	74	13	29.83
9/18/2019 20:00	94.8	33.1	570.9	132.9	84	75	74	13	29.83
9/18/2019 20:30	93.5	32.7	561.1	126.8	84	75	74	10	29.83
9/18/2019 21:00	92	32.3	537.2	121	84	75	74	14	29.83
9/18/2019 21:30	90.5	31.9	515.5	117.7	84	75	74	10	29.86
9/18/2019 22:00	91.2	31.7	511.8	118.8	82	75	79	10	29.86
9/18/2019 22:30	93.9	31.6	497.8	116.5	84	75	74	10	29.86
9/18/2019 23:00	95.1	31.6	493.8	118	82	75	79	10	29.86
9/18/2019 23:30	94.8	31.4	490.6	116	82	75	79	9	29.86
9/19/2019 0:00	91.2	31.2	469.9	110.9	82	75	79	8	29.86
9/19/2019 0:30	86.1	30.7	434.3	103.7	82	75	79	8	29.86
9/19/2019 1:00	85.9	30.6	433.3	103.4	82	75	79	7	29.83
9/19/2019 1:30	85.6	30.2	418.6	98.4	82	75	79	7	29.83
9/19/2019 2:00	85	30	412.8	96.9	82	75	79	8	29.83
9/19/2019 2:30	85.3	30.1	416	96.9	82	75	79	7	29.8
9/19/2019 3:00	87.3	30.2	424.5	98.6	81	75	84	7	29.8
9/19/2019 3:30	90.4	30.4	439.3	102.5	82	75	79	8	29.8
9/19/2019 4:00	90.4	30.5	438.1	103.1	82	75	79	9	29.8
9/19/2019 4:30	90.6	30.6	438.7	104.2	82	75	79	8	29.83
9/19/2019 5:00	90.4	30.6	440.9	104.6	82	77	84	8	29.83
9/19/2019 5:30	91	31.1	464.8	109.5	82	77	84	9	29.83
9/19/2019 6:00	90.1	31.2	463.1	111	82	77	84	9	29.83
9/19/2019 6:30	91.2	31.4	475.5	114.4	82	77	84	9	29.86
9/19/2019 7:00	95.3	32.1	520.7	121	82	77	84	9	29.86
9/19/2019 7:30	120.1	31.3	726.2	200	82	77	84	12	29.86
9/19/2019 8:00	121.2	30.8	704.2	184.4	84	77	79	12	29.86
9/19/2019 8:30	114	30.7	680.2	181.4	84	77	79	13	29.89
9/19/2019 9:00	112	30.5	667.8	175.1	84	77	79	14	29.89
9/19/2019 9:30	112.4	30.6	676	176.9	86	77	74	13	29.89
9/19/2019 10:00	112.7	30.8	685.9	183.5	86	77	74	10	29.89
9/19/2019 10:30	112	31.3	730.5	202.1	88	75	66	13	29.89
9/19/2019 11:00	111	31.1	696.7	193.3	88	75	66	15	29.86
9/19/2019 11:30	111.7	31.2	703.3	195.7	88	75	66	13	29.86
9/19/2019 12:00	112.3	31.4	709.3	199.2	90	73	59	12	29.86
9/19/2019 12:30	111	31.2	695.7	194.8	91	72	52	14	29.83
9/19/2019 13:00	110.5	30.7	682.4	187.3	90	68	49	17	29.83
9/19/2019 13:30	109.1	30.4	665.8	182	90	70	52	16	29.8
9/19/2019 14:00	109.8	30.7	676	186.5	90	70	52	18	29.8
9/19/2019 14:30	109.5	29.8	640.1	169.2	91	70	49	17	29.8
9/19/2019 15:00	111	29.7	663.9	173.6	90	70	52	18	29.77
9/19/2019 15:30	109.2	29.8	649.9	173.1	88	72	58	16	29.77
9/19/2019 16:00	109.2	29.9	657.2	174.4	88	72	58	16	29.77
9/19/2019 16:30	109.8	29.9	659.2	175.2	90	70	52	15	29.77
9/19/2019 17:00	109.2	29.8	657.9	174	88	72	58	13	29.77
9/19/2019 17:30	108.5	29.8	658.6	174	88	72	58	14	29.77
9/19/2019 18:00	107.1	29.8	648.8	173.4	86	72	62	14	29.77
9/19/2019 18:30	105.6	29.6	630.9	169.3	86	70	58	12	29.8
9/19/2019 19:00	101	29.9	612.1	165.4	86	72	62	14	29.8
9/19/2019 19:30	83.3	31.4	543.4	117	84	73	70	12	29.8
9/19/2019 20:00	92.2	31.6	532.3	117	84	75	74	9	29.8
9/19/2019 20:30	90.3	31.3	523.6	113.4	84	75	74	13	29.83
9/19/2019 21:00	89.1	31.1	509.8	109.4	82	75	79	13	29.83
9/19/2019 21:30	87.8	30.9	496.7	106	82	75	79	10	29.83
9/19/2019 22:00	88.4	30.4	485.4	103.2	82	75	79	9	29.83
9/19/2019 22:30	90.1	30.4	491.4	103	82	75	79	9	29.83
9/19/2019 23:00	88.8	30.2	472.6	101.1	82	75	79	9	29.83
9/19/2019 23:30	89.5	30.2	462.7	98.6	82	75	79	10	29.83
9/20/2019 0:00	89	30.1	448	97.4	82	75	79	8	29.83
9/20/2019 0:30	84.7	30.1	455.5	99.8	82	75	79	7	29.83
9/20/2019 1:00	82.7	30	437.1	100.1	82	75	79	7	29.83
9/20/2019 1:30	83.4	29.9	427.7	99.8	82	75	79	8	29.83
9/20/2019 2:00	85.2	30.1	424.1	98.6	82	73	74	9	29.8
9/20/2019 2:30	86.9	30.3	429.9	99.3	82	73	74	7	29.8
9/20/2019 3:00	87.9	31	492.3	108.9	81	75	84	7	29.8
9/20/2019 3:30	88.2	30.8	462.2	106.5	82	75	79	8	29.8
9/20/2019 4:00	88.5	30.4	441.7	105.2	81	75	84	9	29.8
9/20/2019 4:30	89.6	30.3	434.5	101.8	81	75	84	9	29.8
9/20/2019 5:00	90.9	30.2	435.7	99.3	81	75	84	9	29.8
9/20/2019 5:30	92.2	30.3	458.2	97	81	75	84	9	29.8
9/20/2019 6:00	91.9	30.3	460.7	96	82	75	79	9	29.83
9/20/2019 6:30	91.7	30.5	466.8	98	82	75	79	10	29.83
9/20/2019 7:00	92.3	30.9	506.6	107.1	82	75	79	9	29.86
9/20/2019 7:30	121.6	31	797.9	206.8	82	75	79	9	29.86
9/20/2019 8:00	114.4	30.4	681.3	181	82	75	79	12	29.86
9/20/2019 8:30	110.4	30.3	648.9	171.2	84	75	74	13	29.86
9/20/2019 9:00	110.5	30.1	646.6	168	84	75	74	12	29.89
9/20/2019 9:30	110.9	30.2	651.7	168.4	86	73	66	8	29.89
9/20/2019 10:00	110.9	30.3	657.8	171.5	86	73	66	9	29.89
9/20/2019 10:30	109.5	29.9	624.5	160.2	88	75	66	9	29.86
9/20/2019 11:00	97.6	31.4	653.4	159.9	88	73	62	12	29.86
9/20/2019 11:30	112.2	31.2	756.1	206.1	88	73	62	10	29.86
9/20/2019 12:00	108	30.3	662.7	178.5	88	73	62	10	29.83
9/20/2019 12:30	107.6	30.4	658.3	178.6	88	72	58	12	29.83
9/20/2019 13:00	108.6	30.7	677.7	186	90	72	55	8	29.8
9/20/2019 13:30	108	30.8	669.2	184.2	90	73	59	8	29.8
9/20/2019 14:00	108	30.5	666.1	179.9	91	73	55	6	29.8
9/20/2019 14:30	107.3	30	648	173.1	90	73	59	9	29.77
9/20/2019 15:00	106.9	29.9	647	172.1	90	72	55	7	29.77
9/20/2019 15:30	108.2	30.2	663.9	178.1	90	73	59	7	29.77
9/20/2019 16:00	108.9	30.5	672.1	181.5	86	73	66	15	29.77
9/20/2019 16:30	108.7	30.5	670.7	180.5	84	72	66	12	29.77
9/20/2019 17:00	107.7	30.4	667.3	180.5	84	75	74	3	29.77
9/20/2019 17:30	105.5	30	647.6	173.4	86	75	70	8	29.77
9/20/2019 18:00	105	29.8	634.3	169.9	84	75	74	10	29.77
9/20/2019 18:30	103.7	30.3	639.1	174.5	84	75	74	10	29.77
9/20/2019 19:00	86.5	30.9	571.3	135	84	75	74	12	29.8
9/20/2019 19:30	87.6	32.5	562.7	128.5	84	75	74	13	29.8
9/20/2019 20:00	88.8	31.5	504.4	111.7	84	75	74	10	29.8
9/20/2019 20:30	89.2	31.6	516.9	113.3	82	75	79	9	29.8
9/20/2019 21:00	88.6	32	518.9	116	82	75	79	9	29.8
9/20/2019 21:30	88.6	32.1	510.5	113.6	82	75	79	9	29.83
9/20/2019 22:00	91.1	31.9	508.3	110.4	82	75	79	9	29.83
9/20/2019 22:30	94.7	31.6	502.1	107.8	82	75	79	10	29.83
9/20/2019 23:00	95	31.5	503.2	106.8	82	77	84	8	29.83
9/20/2019 23:30	94.1	31.2	482.3	101	82	77	84	8	29.83
9/21/2019 0:00	92.1	31.1	471.1	99.3	82	75	79	10	29.83
9/21/2019 0:30	86.7	30.8	439.1	93.1	82	75	79	10	29.83
9/21/2019 1:00	87	30.8	440.5	93	81	75	84	10	29.8
9/21/2019 1:30	86.5	30.7	436.1	93	81	75	84	8	29.8
9/21/2019 2:00	86.4	30.6	431.3	91.7	81	75	84	9	29.8
9/21/2019 2:30	86.5	30.4	429.3	90	81	75	84	8	29.8
9/21/2019 3:00	87.5	30.6	437.3	91.6	81	75	84	7	29.8
9/21/2019 3:30	90.7	30.7	446.6	93.5	81	75	84	7	29.77
9/21/2019 4:00	90.7	30.7	449.1	93.6	81	75	84	8	29.77
9/21/2019 4:30	90.2	30.6	442.7	92.5	81	75	84	7	29.77
9/21/2019 5:00	88.2	30.3	434.3	90.2	81	73	79	8	29.77
9/21/2019 5:30	84.8	29.8	407.8	86.1	81	75	84	9	29.8
9/21/2019 6:00	81.3	29.5	398.4	87.9	81	75	84	10	29.8
9/21/2019 6:30	84.1	29.7	425.5	90.6	81	75	84	10	29.8
9/21/2019 7:00	88.2	30.4	465.5	95.1	81	75	84	10	29.8
9/21/2019 7:30	101.6	31.7	541.8	115	81	75	84	12	29.83
9/21/2019 8:00	104.3	32.3	565.3	121.8	82	75	79	13	29.83
9/21/2019 8:30	107.6	32.9	616.5	136.7	84	75	74	13	29.83
9/21/2019 9:00	108	32.8	609.6	134.4	84	75	74	14	29.83
9/21/2019 9:30	106	32.5	591.1	128.1	86	75	70	13	29.83
9/21/2019 10:00	105.6	32.5	590.6	128.7	86	75	70	12	29.83
9/21/2019 10:30	106	32.6	594.4	129.2	86	75	70	10	29.83
9/21/2019 11:00	106.2	33	613.5	137.5	88	75	66	9	29.83
9/21/2019 11:30	105.9	33	610.2	137.8	90	75	62	10	29.83
9/21/2019 12:00	105.5	33.1	611.4	138.4	90	73	59	12	29.8
9/21/2019 12:30	104.3	32.8	610.4	138.2	90	73	59	12	29.8
9/21/2019 13:00	103.6	32.9	600.8	137.4	90	73	59	12	29.77
9/21/2019 13:30	104.3	33.2	608.5	139.8	91	72	52	13	29.77
9/21/2019 14:00	103.7	33.2	605.7	139.8	91	72	52	12	29.77
9/21/2019 14:30	102.3	33	607.2	141	91	72	52	14	29.74
9/21/2019 15:00	99.5	32.5	585.4	132.6	93	64	38	15	29.74
9/21/2019 15:30	97.1	32.1	564.7	126.6	91	66	43	13	29.74
9/21/2019 16:00	95.9	31.4	542.5	118.6	91	66	43	14	29.74
9/21/2019 16:30	94.8	30.6	521.2	109.6	90	68	49	15	29.74
9/21/2019 17:00	96.9	31.6	555.2	121	90	70	52	14	29.74
9/21/2019 17:30	101	32.8	604.7	138	88	70	55	13	29.74
9/21/2019 18:00	99.2	32.6	590.9	135.8	88	70	55	14	29.74
9/21/2019 18:30	95.2	31.4	553.3	120.6	86	70	58	12	29.77
9/21/2019 19:00	92.9	31.2	527.7	113.6	86	70	58	12	29.77
9/21/2019 19:30	87.5	30.9	495.9	106.7	86	68	55	9	29.77
9/21/2019 20:00	85.3	30.5	472.5	101.2	86	68	55	9	29.8
9/21/2019 20:30	83.8	29.8	446.1	93.1	84	70	62	7	29.8
9/21/2019 21:00	84.3	29.9	449.8	94.2	84	70	62	8	29.8
9/21/2019 21:30	83.8	30.3	452.1	96	84	70	62	7	29.83
9/21/2019 22:00	85.5	30.4	464.5	97.6	84	70	62	8	29.83
9/21/2019 22:30	87.6	30.6	470.3	100.5	82	72	70	8	29.83
9/21/2019 23:00	86	29.7	438.6	91.6	82	73	74	9	29.86
9/21/2019 23:30	85.2	29.3	429.9	87.6	82	75	79	9	29.86
9/22/2019 0:00	82.8	29.4	426.6	89.8	82	75	79	8	29.86
9/22/2019 0:30	78	29	388.6	89.9	84	75	74	7	29.86
9/22/2019 1:00	78.1	29.2	390.9	91.3	82	75	79	7	29.86
9/22/2019 1:30	79.1	29.6	405.7	95	82	75	79	7	29.86
9/22/2019 2:00	79.6	30	413.7	98.9	82	75	79	9	29.83
9/22/2019 2:30	79.7	30.2	417	100	82	75	79	7	29.83
9/22/2019 3:00	81.1	30	418.3	99.6	82	75	79	7	29.83
9/22/2019 3:30	84	30.1	432.3	102	82	75	79	8	29.8
9/22/2019 4:00	84.2	30	423.9	101.5	82	75	79	7	29.83
9/22/2019 4:30	81	29.7	413.2	97	82	75	79	8	29.83
9/22/2019 5:00	78.6	29.6	407.4	95.6	82	77	84	8	29.83
9/22/2019 5:30	75.9	29.5	394.6	93.5	82	77	84	8	29.83
9/22/2019 6:00	75.2	29.4	392.5	93	82	77	84	9	29.83
9/22/2019 6:30	77	29.5	408.2	94.2	82	77	84	9	29.83
9/22/2019 7:00	81.8	30	448	94.7	82	77	84	12	29.86
9/22/2019 7:30	86.5	30.3	469.8	99.1	82	77	84	9	29.86
9/22/2019 8:00	87.9	30.9	502.4	107.2	84	77	79	10	29.86
9/22/2019 8:30	88.7	31.5	518.3	113.1	84	75	74	10	29.86
9/22/2019 9:00	90.7	31.7	524.5	115.9	84	75	74	10	29.89
9/22/2019 9:30	90	31.2	513.9	111.7	86	75	70	13	29.89
9/22/2019 10:00	90.2	30.9	515.1	109.7	86	75	70	12	29.89
9/22/2019 10:30	89.6	30.7	506.5	107.3	86	75	70	10	29.89
9/22/2019 11:00	90.3	31.1	518.2	111.1	88	77	70	10	29.89
9/22/2019 11:30	92.5	32.3	548.4	122.8	86	75	70	12	29.89
9/22/2019 12:00	92.8	32.5	550.9	125.9	88	75	66	12	29.86
9/22/2019 12:30	93.4	32.7	558.8	127.6	86	77	74	15	29.86
9/22/2019 13:00	94	32.9	566.4	130.8	79	75	89	16	29.83
9/22/2019 13:30	94.1	32.7	557.7	128.4	81	75	84	12	29.83
9/22/2019 14:00	94	32.7	561.1	128.6	81	73	79	10	29.8
9/22/2019 14:30	93.6	32.3	550.6	124.6	82	73	74	12	29.8
9/22/2019 15:00	93.2	32.3	546.8	122.9	82	73	74	12	29.8
9/22/2019 15:30	93.2	32.5	552	125.2	82	75	79	7	29.8
9/22/2019 16:00	93.7	32.7	560.2	128.9	86	73	66	9	29.77
9/22/2019 16:30	93.6	32.5	559.5	127.2	86	75	70	8	29.77
9/22/2019 17:00	93.8	32.7	560.2	127.4	84	75	74	9	29.8
9/22/2019 17:30	94	33.1	568.1	132.2	84	77	79	10	29.77
9/22/2019 18:00	92.5	32.7	552.2	126.4	82	77	84	10	29.8
9/22/2019 18:30	92	32.7	549.8	126.2	82	75	79	8	29.8
9/22/2019 19:00	90.8	32.6	538.2	123.5	82	75	79	7	29.83
9/22/2019 19:30	90.6	32.5	536.2	122	82	77	84	7	29.83
9/22/2019 20:00	89.5	32.4	528.7	120.1	82	77	84	7	29.83
9/22/2019 20:30	88.9	31.9	512.9	114.7	81	77	89	7	29.86
9/22/2019 21:00	86.8	30.9	483.1	104.5	81	77	89	7	29.86
9/22/2019 21:30	85.1	30.2	462.3	97.2	81	77	89	6	29.86
9/22/2019 22:00	85.1	29.7	453.9	93.7	81	77	89	6	29.86
9/22/2019 22:30	87	30.3	476.5	99.7	81	77	89	3	29.86
9/22/2019 23:00	87.3	30.5	481.1	101.8	81	77	89	3	29.86
9/22/2019 23:30	87.1	30.7	479	102.1	82	75	79	9	29.86
9/23/2019 0:00	84	30.5	461.6	100.2	82	75	79	8	29.86
9/23/2019 0:30	80.1	30.2	427.2	101.3	84	75	74	7	29.86
9/23/2019 1:00	79.6	30.2	426.8	102	82	75	79	7	29.86
9/23/2019 1:30	78.8	30.2	417.4	100.9	82	75	79	7	29.86
9/23/2019 2:00	79	30.3	419.1	101.6	82	75	79	9	29.83
9/23/2019 2:30	79.2	30.3	417.4	102	82	75	79	7	29.83
9/23/2019 3:00	80.8	30.5	426.5	103.3	82	75	79	7	29.83
9/23/2019 3:30	84.1	30.8	446.6	100.3	82	75	79	8	29.8
9/23/2019 4:00	84.2	30.8	443.2	99	82	75	79	7	29.83
9/23/2019 4:30	84.7	31	447.4	101.2	82	75	79	8	29.83
9/23/2019 5:00	83.4	31	443.6	100.7	82	77	84	8	29.83
9/23/2019 5:30	81.6	31	440.1	99.9	82	77	84	8	29.83
9/23/2019 6:00	83	31.2	458.3	102.5	82	77	84	9	29.83
9/23/2019 6:30	88.4	31.7	510.4	112.6	82	77	84	9	29.83
9/23/2019 7:00	99.5	32.5	570.6	128.8	82	77	84	12	29.86
9/23/2019 7:30	111.7	32.3	667.3	173.5	82	77	84	9	29.86
9/23/2019 8:00	118.7	31	728.2	198.2	84	77	79	10	29.86
9/23/2019 8:30	111.2	30.6	672	181.6	84	75	74	10	29.86
9/23/2019 9:00	109.2	30.6	667.4	180.3	84	75	74	10	29.89
9/23/2019 9:30	109.5	30.7	678.3	185.5	86	75	70	13	29.89
9/23/2019 10:00	110.1	30.8	681	185.9	86	75	70	12	29.89
9/23/2019 10:30	111.5	30.6	669	180	86	75	70	10	29.89
9/23/2019 11:00	113.8	30.7	665.1	176.9	88	77	70	10	29.89
9/23/2019 11:30	115.7	30.9	676.4	179.5	86	75	70	12	29.89
9/23/2019 12:00	115.5	30.8	678.2	178.3	88	75	66	12	29.86
9/23/2019 12:30	115	30.5	660.5	172.8	86	77	74	15	29.86
9/23/2019 13:00	114	30.5	658.8	172.2	79	75	89	16	29.83
9/23/2019 13:30	113	30.1	652.3	169.7	81	75	84	12	29.83
9/23/2019 14:00	114.2	30.2	655.1	169.2	81	73	79	10	29.8
9/23/2019 14:30	113.4	30.7	707.1	188.4	82	73	74	12	29.8
9/23/2019 15:00	111.3	30.3	679.6	182.3	82	73	74	12	29.8
9/23/2019 15:30	99.6	29.6	592.9	145	82	75	79	7	29.8
9/23/2019 16:00	100.5	30.2	660.9	160.6	86	73	66	9	29.77
9/23/2019 16:30	110	29.4	652.7	171.5	86	75	70	8	29.77
9/23/2019 17:00	87.5	30.5	586.2	129.5	84	75	74	9	29.8
9/23/2019 17:30	108	29.9	674.5	186.8	84	77	79	10	29.77
9/23/2019 18:00	89.8	30.6	599.6	134	82	77	84	10	29.8
9/23/2019 18:30	95.3	32.5	636	143	82	75	79	8	29.8
9/23/2019 19:00	104.5	32.3	601.1	135.1	82	75	79	7	29.83
9/23/2019 19:30	87	31.2	503.2	117.6	82	77	84	7	29.83
9/23/2019 20:00	90.3	31.7	522.3	117.4	82	77	84	7	29.83
9/23/2019 20:30	88.2	31.5	510.8	117.5	81	77	89	7	29.86
9/23/2019 21:00	87.4	31.5	508.3	115.3	81	77	89	7	29.86
9/23/2019 21:30	87.8	31.3	485.1	118.2	81	77	89	6	29.86
9/23/2019 22:00	90.3	31.4	487.3	116.9	81	77	89	6	29.86
9/23/2019 22:30	94.4	31.7	499.2	115.2	81	77	89	3	29.86
9/23/2019 23:00	94	31.5	488.4	115.5	81	77	89	3	29.86
9/23/2019 23:30	93.8	31.4	484.7	114	81	77	89	6	29.86
9/24/2019 0:00	91.1	31.4	474.5	113.6	81	77	89	5	29.86
9/24/2019 0:30	84.4	30.8	431.1	103.8	81	75	84	5	29.86
9/24/2019 1:00	84.8	30.8	433.4	104.1	81	75	84	3	29.83
9/24/2019 1:30	85.5	30.9	428.9	103.5	81	75	84	3	29.83
9/24/2019 2:00	85	31.2	440.4	107.2	81	75	84	2	29.83
9/24/2019 2:30	84.7	31	434.3	106.4	81	75	84	2	29.83
9/24/2019 3:00	86.7	31.1	443.5	108.1	79	75	89	2	29.8
9/24/2019 3:30	89.3	31.2	453.3	110.6	79	75	89	2	29.8
9/24/2019 4:00	88.7	31	444.3	108	79	75	89	2	29.8
9/24/2019 4:30	88.5	30.9	441.6	106.6	79	77	94	2	29.83
9/24/2019 5:00	88.6	30.8	438.7	106.1	79	77	94	2	29.83
9/24/2019 5:30	86.3	30.8	446.1	106.2	79	77	94	2	29.83
9/24/2019 6:00	85.1	30.7	443.9	105.4	79	77	94	2	29.83
9/24/2019 6:30	85.4	30.8	450.9	107	79	77	94	1	29.83
9/24/2019 7:00	89.9	31.1	495.5	111.6	79	77	94	2	29.86
9/24/2019 7:30	114.4	30.8	713.3	202.6	81	77	89	2	29.86
9/24/2019 8:00	112.2	30.2	660.2	177.1	82	77	84	2	29.86
9/24/2019 8:30	108.9	30	640.5	169.4	82	77	84	5	29.89
9/24/2019 9:00	111.7	30.2	653.5	170.8	84	77	79	3	29.89
9/24/2019 9:30	112.2	30.4	662.8	173.3	86	77	74	5	29.89
9/24/2019 10:00	112.6	30.4	651.7	169.5	86	77	74	5	29.89
9/24/2019 13:30	78.4	30.1	499.3	105	91	75	59	5	29.77
9/24/2019 14:00	95.9	31	633.7	150.1	93	72	49	13	29.77
9/24/2019 14:30	117.4	30.8	715.8	189.2	93	72	49	13	29.77
9/24/2019 15:00	115.2	30.4	662.6	176.6	91	72	52	10	29.74
9/24/2019 15:30	115.1	30.3	655.3	173.9	91	72	52	10	29.74
9/24/2019 16:00	115.3	30.2	665.3	175.4	91	72	52	13	29.74
9/24/2019 16:30	114	30.2	649.7	171.7	91	73	55	12	29.74
9/24/2019 17:00	113.6	30.3	655.9	173.1	90	72	55	13	29.74
9/24/2019 17:30	113.9	30.2	655.7	172.1	88	73	62	13	29.77
9/24/2019 18:00	112.3	30.2	650.5	172.2	88	73	62	13	29.77
9/24/2019 18:30	98.1	30.2	592.4	143	86	73	66	13	29.8
9/24/2019 19:00	97.5	30.5	616.4	156.8	86	75	70	9	29.8
9/24/2019 19:30	82.6	30.2	511.4	111	86	77	74	9	29.83
9/24/2019 20:00	93.1	31.4	521.9	109.7	84	77	79	8	29.83
9/24/2019 20:30	92.2	31.3	505.8	106.7	84	77	79	9	29.83
9/24/2019 21:00	92.6	31.5	511.8	108.5	82	75	79	6	29.86
9/24/2019 21:30	91.3	31.8	504.4	110	82	75	79	6	29.86
9/24/2019 22:00	93.4	32	516.7	113	81	77	89	12	29.86
9/24/2019 22:30	95.9	32.3	515.9	113.9	79	73	83	3	29.89
9/24/2019 23:00	95.2	32.2	514.5	112.3	79	75	89	1	29.86
9/24/2019 23:30	95	32.3	519.7	113.5	79	75	89	1	29.86
9/25/2019 0:00	91.5	31.9	495.6	110.8	81	75	84	5	29.86
9/25/2019 0:30	85.5	31.3	446.8	109	81	75	84	3	29.86
9/25/2019 1:00	85	31	442.3	107.7	81	75	84	3	29.83
9/25/2019 1:30	85.4	30.7	426.6	101.8	81	75	84	2	29.83
9/25/2019 2:00	85.1	30.7	425.2	102	81	75	84	2	29.83
9/25/2019 2:30	85.2	30.7	429.6	102	81	77	89	2	29.83
9/25/2019 3:00	86.8	30.7	432.9	103	81	77	89	3	29.8
9/25/2019 3:30	90.3	31	455.5	100.9	81	77	89	3	29.8
9/25/2019 4:00	89.3	30.9	446.5	105.4	81	77	89	2	29.8
9/25/2019 4:30	90	30.9	449.1	106	81	77	89	2	29.8
9/25/2019 5:00	89.2	30.9	449.2	105.6	81	77	89	1	29.8
9/25/2019 5:30	90.2	31	460.5	104.3	81	77	89	2	29.8
9/25/2019 6:00	89.4	31	459.1	101.1	81	77	89	1	29.8
9/25/2019 6:30	89.3	31.1	474.5	103.4	81	77	89	2	29.83
9/25/2019 7:00	93	31.3	516.7	111.2	81	77	89	1	29.83
9/25/2019 7:30	121.8	30.9	718.4	188	82	79	89	5	29.86
9/25/2019 8:00	120	30.5	667.5	175.2	82	79	89	5	29.86
9/25/2019 8:30	115.3	30.5	671.6	174.6	84	77	79	5	29.86
9/25/2019 9:00	112.9	30.6	668.7	177.3	82	77	84	6	29.86
9/25/2019 9:30	112.2	30.2	648.8	169.8	84	75	74	6	29.86
9/25/2019 10:00	113.5	30.2	658.3	170.1	84	77	79	8	29.86
9/25/2019 10:30	113	29.8	649.5	164	86	75	70	7	29.86
9/25/2019 11:00	113.4	30.2	652.2	168.5	86	77	74	8	29.86
9/25/2019 11:30	113.9	30.3	667.6	172.1	86	75	70	9	29.86
9/25/2019 12:00	110.4	29.9	642.7	165.9	79	75	89	5	29.86
9/25/2019 12:30	100.6	29.6	605.4	146.9	75	75	100	12	29.86
9/25/2019 13:00	88.7	31.4	607.3	136	73	73	100	7	29.86
9/25/2019 13:30	101.1	29.5	639.8	162.1	75	73	94	2	29.86
9/25/2019 14:00	87.6	31.4	606.1	125.9	77	75	94	6	29.83
9/25/2019 14:30	103.8	31.8	620.5	131.8	77	75	94	3	29.8
9/25/2019 15:00	103.7	30.8	623.1	148.8	79	75	89	3	29.8
9/25/2019 15:30	105.6	29	641.3	160.1	79	73	83	6	29.8
9/25/2019 16:00	84.7	31	587.6	121	79	75	89	5	29.8
9/25/2019 16:30	104.1	30.1	682.1	177	81	73	79	2	29.8
9/25/2019 17:00	83.1	31.3	584.1	122.6	81	73	79	1	29.83
9/25/2019 17:30	107	30.2	684.3	184.6	81	75	84	2	29.83
9/25/2019 18:00	101.4	29.9	614.6	157	79	75	89	1	29.83
9/25/2019 18:30	90.1	31.5	627.2	152.1	79	75	89	1	29.86
9/25/2019 19:00	97.1	29.9	607.9	156.6	81	75	84	1	29.86
9/25/2019 19:30	83	31.4	524.9	110.2	81	75	84	3	29.86
9/25/2019 20:00	87.8	31	487.5	108.3	79	75	89	3	29.86
9/25/2019 20:30	86.9	30.9	490.7	109.7	79	75	89	3	29.86
9/25/2019 21:00	86.2	30.9	487.3	112.4	79	75	89	3	29.86
9/25/2019 21:30	84.3	30.7	472.1	109.7	79	75	89	2	29.86
9/25/2019 22:00	86.2	31	486.8	112.7	79	75	89	1	29.86
9/25/2019 22:30	87.6	31.2	498.7	115	79	75	89	0	29.86
9/25/2019 23:00	87	31.1	489.3	114.1	79	75	89	1	29.89
9/25/2019 23:30	87.1	31.1	491.4	114.1	79	75	89	2	29.89
9/26/2019 0:00	84.2	30.8	471.8	110.1	79	75	89	2	29.89
9/26/2019 0:30	81	30.5	445.2	105	79	77	94	3	29.86
9/26/2019 1:00	81	30.5	440.1	104.5	79	77	94	2	29.86
9/26/2019 1:30	80.4	30.4	431.6	103	79	75	89	3	29.86
9/26/2019 2:00	78.3	30.2	425.5	101.6	79	77	94	3	29.86
9/26/2019 2:30	76.3	29.9	413.8	98.5	79	77	94	3	29.86
9/26/2019 3:00	77.7	30	425.5	101.4	79	75	89	2	29.86
9/26/2019 3:30	79.6	30.3	437	105.3	79	75	89	3	29.86
9/26/2019 4:00	79.3	30.2	423.8	102.8	79	75	89	5	29.86
9/26/2019 4:30	78.4	29.8	408	96.6	79	75	89	3	29.86
9/26/2019 5:00	78.5	29.8	423.1	100.7	79	75	89	3	29.86
9/26/2019 5:30	76.6	29.9	428.5	102.3	79	75	89	3	29.86
9/26/2019 6:00	75.7	29.9	427.9	102.6	79	75	89	3	29.86
9/26/2019 6:30	75.9	29.9	429.4	102.6	79	73	83	3	29.86
9/26/2019 7:00	81.1	30.5	484.2	110	79	75	89	3	29.86
9/26/2019 7:30	101.8	32.4	626.2	138.1	79	77	94	3	29.89
9/26/2019 8:00	105.2	29.6	630.3	168.4	81	75	84	5	29.89
9/26/2019 8:30	89.7	30.1	583.6	129.8	82	75	79	3	29.89
9/26/2019 9:00	98.4	30.7	644.6	157	84	77	79	2	29.92
9/26/2019 9:30	108.3	29.8	654.4	169.3	84	75	74	3	29.92
9/26/2019 10:00	91.4	30.6	585.4	130.3	86	75	70	3	29.92
9/26/2019 10:30	109.5	30.4	696.8	177.3	88	73	62	5	29.92
9/26/2019 11:00	111.8	30	659.3	169.6	88	72	58	6	29.92
9/26/2019 11:30	100.2	30.1	600.7	141.5	88	72	58	7	29.89
9/26/2019 12:00	105.3	31.2	700.4	172.3	88	72	58	8	29.89
9/26/2019 12:30	113.4	30.4	678.1	176.8	90	72	55	8	29.86
9/26/2019 13:00	111	30.1	653.9	171.9	90	72	55	7	29.86
9/26/2019 13:30	106.1	29.8	603.3	154.6	90	72	55	8	29.83
9/26/2019 14:00	98.8	31.2	658.6	156.4	90	72	55	8	29.83
9/26/2019 14:30	114.5	31	705.5	186.8	88	72	58	8	29.8
9/26/2019 15:00	112.7	30.7	666.3	178.6	90	72	55	8	29.8
9/26/2019 15:30	112.5	30.8	666.5	177.9	88	73	62	13	29.8
9/26/2019 16:00	111.4	30.1	653	170.2	88	73	62	12	29.8
9/26/2019 16:30	111.4	29.7	645.4	165.7	86	73	66	10	29.8
9/26/2019 17:00	110.6	29.8	637.4	166.6	86	73	66	9	29.8
9/26/2019 17:30	110.4	29.8	635.3	165.1	88	70	55	8	29.8
9/26/2019 18:00	87.9	30.9	585.4	124.1	86	72	62	12	29.83
9/26/2019 18:30	99.7	31	654	155.2	84	73	70	10	29.83
9/26/2019 19:00	95.3	30	574.5	139.1	84	73	70	9	29.83
9/26/2019 19:30	86.4	31.3	527.1	109.6	84	73	70	9	29.86
9/26/2019 20:00	88.9	31	485.9	103	84	73	70	6	29.86
9/26/2019 20:30	89	31	493.6	102.4	84	75	74	6	29.89
9/26/2019 21:00	88.7	30.9	486.5	102	82	75	79	5	29.89
9/26/2019 21:30	87.9	30.9	479.4	101.9	82	75	79	3	29.89
9/26/2019 22:00	89	30.8	484.9	101.4	82	75	79	3	29.89
9/26/2019 22:30	91.3	30.9	486.8	102.6	82	75	79	2	29.89
9/26/2019 23:00	91.7	30.9	487	102	82	75	79	3	29.89
9/26/2019 23:30	89.9	30.8	475.9	101.3	82	75	79	5	29.89
9/27/2019 0:00	87.2	30.6	461.6	100.7	82	75	79	7	29.92
9/27/2019 0:30	82.7	30.2	429.1	99.8	82	75	79	7	29.92
9/27/2019 1:00	82.4	30.2	429.1	99.6	82	75	79	5	29.89
9/27/2019 1:30	82.5	30.2	426.8	99	82	75	79	5	29.89
9/27/2019 2:00	82.5	30.1	423.1	98.3	82	75	79	3	29.86
9/27/2019 2:30	82.2	30	419.6	97.4	81	75	84	2	29.86
9/27/2019 3:00	83.8	30.1	428.4	98.3	81	75	84	3	29.86
9/27/2019 3:30	86.6	30.3	441.7	101.9	81	77	89	2	29.86
9/27/2019 4:00	86.4	30.2	434.3	101.5	81	77	89	1	29.86
9/27/2019 4:30	86.7	30.3	268.4	102	81	77	89	2	29.83
9/27/2019 5:00	86.8	30.4	135.9	102.6	81	77	89	2	29.83
9/27/2019 5:30	88.2	30.7	180.8	103.1	81	77	89	2	29.83
9/27/2019 6:00	87.1	30.7	139	99	81	77	89	2	29.86
9/27/2019 6:30	85.7	30.6	327.2	99	81	77	89	2	29.86
9/27/2019 7:00	88.5	30.9	346.9	103.7	82	77	84	2	29.89
9/27/2019 7:30	116.2	30.6	584.4	177.4	82	79	89	3	29.89
9/27/2019 8:00	114.7	30.2	442.9	172.7	82	77	84	5	29.89
9/27/2019 8:30	110.2	30.2	477.9	170.3	86	77	74	5	29.89
9/27/2019 9:00	109.7	30.7	642.1	176.6	86	77	74	7	29.92
9/27/2019 9:30	110.1	31	667.9	180	86	75	70	6	29.92
9/27/2019 10:00	110.7	31	676	181.7	88	75	66	7	29.92
9/27/2019 10:30	111.4	30.8	677.3	180.4	88	75	66	6	29.92
9/27/2019 11:00	110.9	30.6	664.1	176.3	90	75	62	8	29.89
9/27/2019 11:30	110.1	30.6	660.3	175.8	88	75	66	10	29.89
9/27/2019 12:00	90.6	30.2	571.6	126.9	90	75	62	12	29.89
9/27/2019 12:30	94.8	32.5	623.7	134.3	93	72	49	8	29.86
9/27/2019 13:00	109.2	33.3	636.2	140.4	90	72	55	8	29.83
9/27/2019 13:30	109	31.9	673.1	176.8	91	72	52	9	29.83
9/27/2019 14:00	112.7	31.8	710	193.1	90	72	55	9	29.83
9/27/2019 14:30	111	31.1	684.8	183	91	73	55	13	29.8
9/27/2019 15:00	110.5	31.1	675.7	181.4	90	70	52	10	29.8
9/27/2019 15:30	110.5	31.2	676.6	182.3	90	73	59	14	29.8
9/27/2019 16:00	109.9	30.4	652.8	170.6	88	75	66	15	29.8
9/27/2019 16:30	89.2	30.6	576.4	124.4	88	75	66	12	29.8
9/27/2019 17:00	106.9	30.6	681.3	171.5	88	73	62	10	29.8
9/27/2019 17:30	98.4	30	586.6	140	86	73	66	9	29.8
9/27/2019 18:00	88.8	32.3	605.8	132.9	86	73	66	9	29.8
9/27/2019 18:30	99.8	30	620.9	160.6	84	75	74	9	29.83
9/27/2019 19:00	86.7	31.9	581.7	121.7	84	75	74	8	29.83
9/27/2019 19:30	92	32	539.5	118.7	84	75	74	6	29.83
9/27/2019 20:00	86.6	31.3	505	110.4	82	75	79	7	29.86
9/27/2019 20:30	87.2	31.2	489.6	110.4	82	75	79	5	29.86
9/27/2019 21:00	87.3	31.3	496.8	113.7	82	75	79	6	29.89
9/27/2019 21:30	85.9	31.1	490.7	113.4	82	75	79	6	29.89
9/27/2019 22:00	86.6	31	489.5	110.8	82	75	79	6	29.89
9/27/2019 22:30	88.8	31.4	504.5	112.5	82	75	79	6	29.89
9/27/2019 23:00	88.6	31.4	495	116.9	82	75	79	3	29.89
9/27/2019 23:30	87.9	31.4	485.4	116.1	82	75	79	3	29.89
9/28/2019 0:00	85.1	31.3	471.2	113.8	81	75	84	2	29.89
9/28/2019 0:30	80.2	30.8	438.4	106.4	81	75	84	3	29.89
9/28/2019 1:00	80	30.7	437.2	104.9	81	75	84	3	29.89
9/28/2019 1:30	79.7	30.6	430.5	103.3	81	77	89	2	29.86
9/28/2019 2:00	79	30.4	422.2	101.5	81	77	89	2	29.86
9/28/2019 2:30	78.6	30.4	422.6	101.3	81	77	89	2	29.83
9/28/2019 3:00	81	30.5	435.7	103.4	81	77	89	3	29.83
9/28/2019 3:30	83.2	30.7	445.9	106.3	79	77	94	2	29.83
9/28/2019 4:00	83.2	30.7	440.3	105.4	79	77	94	2	29.83
9/28/2019 4:30	82.8	30.5	436.5	104.3	79	77	94	3	29.83
9/28/2019 5:00	81.1	30.4	429.5	102	79	77	94	2	29.83
9/28/2019 5:30	78.1	30.2	412.1	98.4	79	77	94	2	29.83
9/28/2019 6:00	77.3	30.1	413.1	98.1	79	77	94	2	29.83
9/28/2019 6:30	79.1	30.1	430.5	99.3	79	77	94	2	29.86
9/28/2019 7:00	83.4	30.6	475.8	107.1	79	77	94	2	29.86
9/28/2019 7:30	95.9	31.6	548	116.6	81	77	89	2	29.89
9/28/2019 8:00	94.2	31.8	536.7	119.3	82	77	84	2	29.89
9/28/2019 8:30	99.2	32.5	594.4	128.7	84	77	79	3	29.89
9/28/2019 9:00	99.4	32.9	590.7	130.7	86	72	62	3	29.89
9/28/2019 9:30	101.5	33.2	582.6	130.4	88	75	66	5	29.92
9/28/2019 10:00	102.7	33.3	591.9	131.7	88	75	66	5	29.92
9/28/2019 17:30	72.8	28.4	282.3	56	86	72	62	3	29.77
9/28/2019 18:00	82.1	30.3	504.2	100.8	86	72	62	7	29.8
9/28/2019 18:30	98.4	31.7	547.9	116.5	84	75	74	8	29.8
9/28/2019 19:00	97.5	31.9	526.2	113	84	75	74	7	29.8
9/28/2019 19:30	90.8	31.7	501.2	107.9	84	75	74	8	29.8
9/28/2019 20:00	89	31.8	493.7	107.1	84	75	74	6	29.83
9/28/2019 20:30	88.2	31.3	476.4	100.9	84	75	74	7	29.83
9/28/2019 21:00	88	31.1	468.1	98.6	84	75	74	6	29.86
9/28/2019 21:30	88.1	31.7	512.2	112.2	84	73	70	7	29.86
9/28/2019 22:00	86.1	31.4	495.3	108.7	84	73	70	7	29.86
9/28/2019 22:30	87.5	31.3	492.9	108.8	82	75	79	3	29.89
9/28/2019 23:00	87.5	31.3	492.4	108	82	75	79	5	29.89
9/28/2019 23:30	87.1	31.3	489.4	107.9	82	75	79	3	29.89
9/29/2019 0:00	84.6	31.1	461.8	102.2	82	73	74	5	29.86
9/29/2019 0:30	81.3	30.7	427.1	102.5	82	73	74	5	29.86
9/29/2019 1:00	82.7	30.9	433.6	103.2	82	73	74	2	29.86
9/29/2019 1:30	82.6	30.9	432.8	102.8	81	73	79	2	29.83
9/29/2019 2:00	82.4	30.9	430.3	102.9	81	73	79	2	29.83
9/29/2019 2:30	82.5	30.9	431.4	103	81	75	84	2	29.83
9/29/2019 3:00	83	30.8	431.1	102.4	81	75	84	2	29.83
9/29/2019 3:30	86.6	30.9	444.3	96.3	81	75	84	1	29.83
9/29/2019 4:00	86.2	30.9	439.7	96	81	75	84	1	29.83
[truncated: 11,616 more rows]
